# Supplementary material for: Metabolomic characterisation of the glioblastoma invasive margin reveals a region-specific signature
Source: Heliyon. 2024 Dec 21;11(1):e41309. doi: 10.1016/j.heliyon.2024.e41309 (PMC11732679; doi:10.1016/j.heliyon.2024.e41309)
Supplement: Multimedia component 1 [file mmc1.xlsx]

## Sheet: Normalised_intentisty_values
GBM_14.1.ga.cel	GBM_14.2.ga.cel	GBM_14.3.ga.cel	GBM_14.4.ga.cel	GBM_14.5.ga.cel	GBM_15.1.ga.cel	GBM_15.2.ga.cel	GBM_15.3.ga.cel	GBM_15.4.ga.cel	GBM_15.5.ga.cel	GBM_9.1.ga.cel	GBM_9.2.ga.cel	GBM_9.3.ga.cel	GBM_9.4.ga.cel	GBM_9.5.ga.cel
16650001	1.43862	1.7264	1.19351	1.41276	1.72711	2.04113	1.77781	2.10231	1.71441	2.60973	2.03015	1.91182	1.43196	1.66887	1.44519
16650003	2.04229	1.87459	1.72465	2.03198	2.32031	1.825	1.98719	1.84504	2.95439	1.85066	2.35573	1.79848	2.08525	1.97474	2.18032
16650005	2.05211	3.50407	2.38161	2.74649	3.50722	3.71208	2.9698	3.43839	3.48625	3.0209	2.22745	2.37156	2.73562	3.34196	3.12552
16650007	1.78387	2.24705	2.10697	2.29365	2.49489	2.23911	2.52573	2.21026	2.22334	1.73906	2.11543	3.16358	1.98278	1.91335	1.85271
16650009	1.65798	1.35589	1.49074	1.62716	1.577	1.39394	1.46643	1.35699	1.59022	1.54755	1.14624	1.60376	1.7881	1.33561	1.40115
16650011	1.6496	1.71795	1.77891	1.77021	1.81681	2.18725	2.01149	1.77215	1.81378	1.85501	1.76374	1.7556	1.91446	1.87109	2.22516
16650013	2.62298	2.686	3.18098	2.67679	2.98813	2.21731	3.24334	2.18675	2.57283	3.97251	2.71456	2.374	1.8513	2.57304	2.71213
16650015	3.59535	4.64075	4.48003	3.31657	4.67326	4.24167	4.5832	5.01834	4.04232	5.35307	4.81747	4.5664	4.80988	4.68859	5.70225
16650017	1.86999	2.1402	1.71125	1.79142	1.78216	2.40612	3.2177	2.26725	2.33267	2.2547	1.97357	1.94234	2.35255	2.06852	2.38692
16650019	2.0923	1.86997	3.03201	2.01474	2.38821	1.50884	2.73932	2.72583	3.40675	2.42104	2.11283	3.00344	1.93732	1.80084	3.67001
16650021	2.50788	2.56822	2.61656	2.34601	2.29565	2.52336	2.57433	2.44492	2.64424	2.62066	2.94712	3.00344	2.86221	3.29138	2.38499
16650023	2.55873	2.64374	2.8374	2.95306	2.21557	1.88114	3.35621	2.63532	2.84479	3.18624	2.25939	2.21009	3.10965	2.24303	2.40273
16650025	2.40388	2.92249	2.88705	2.30661	2.9203	2.1124	2.77607	3.00126	4.41931	3.71222	3.42556	2.72962	2.52397	2.38996	2.94193
16650027	1.42002	1.86398	1.62164	1.36775	1.59389	1.62326	2.1773	1.33743	2.57984	1.63401	1.57251	1.66868	2.25259	1.49674	2.69334
16650029	2.34802	2.36442	1.94267	2.45485	1.6164	2.36442	3.0558	2.5238	2.30723	3.71096	1.76012	3.10613	2.07213	2.25214	2.66211
16650031	3.26719	2.61891	3.28618	3.77207	3.0951	3.23331	3.71189	3.83044	3.17347	3.62986	4.97421	3.6291	3.56761	3.24852	2.60555
16650033	1.58657	1.88652	1.84005	1.25001	1.66702	1.47971	1.53426	1.70944	1.65401	1.75717	2.93514	1.28783	1.26132	2.12564	1.23673
16650035	1.29594	1.43328	1.65458	1.45412	1.3416	1.40689	1.52757	1.46708	1.67329	1.73611	1.49631	1.40341	1.52813	1.85232	1.66742
16650037	1.89618	1.51783	1.47658	1.41996	1.50558	1.48119	1.446	1.50558	1.28871	1.46895	1.71094	1.63133	1.48669	1.29633	1.45089
16650041	4.57222	4.95728	4.03635	3.81242	4.15519	4.5964	4.39712	3.75618	4.77407	4.46387	4.80332	4.71209	5.00221	4.97683	4.92575
16650043	3.86086	4.57103	4.18858	4.07554	4.72005	3.4407	4.22047	4.89359	6.4282	5.2133	4.54784	4.65362	3.15778	3.93408	4.57333
16650045	2.09527	2.40056	2.12566	2.12843	2.82463	2.57384	2.82419	2.39909	2.22782	3.04072	2.68153	1.72465	1.76344	2.66402	1.89641
16650047	2.84366	3.53505	2.93434	2.66826	3.62737	2.80277	2.97748	2.51183	4.58583	2.92528	2.57698	4.21844	3.00639	3.85174	3.75968
16650049	2.04785	2.35059	2.23001	2.30455	2.7694	2.25889	2.6382	2.16096	2.98347	2.90538	3.6873	2.81545	2.3791	2.71387	3.07198
16650051	2.6302	3.30268	2.26558	2.26136	2.76936	2.5217	3.0829	2.43986	2.6302	2.25252	1.84777	2.91596	2.0617	3.82976	3.0225
16650053	6.04127	5.51568	6.44503	5.94452	6.91142	5.62734	6.0977	6.31013	4.96064	6.07614	5.88291	6.78534	6.25801	5.93335	6.98433
16650055	2.13223	2.00829	2.03874	2.02707	2.47559	2.62584	1.8228	2.08188	2.26756	3.01044	2.08537	2.42217	2.24546	2.21179	2.09794
16650057	3.3783	3.67664	3.57344	3.69086	3.743	3.32587	3.8397	3.47875	4.18464	3.32002	3.73099	3.77738	3.9431	3.84244	3.45896
16650059	5.261	5.16414	6.38101	5.08896	5.79383	6.387	5.62449	6.98052	4.82014	5.88957	7.17636	5.44971	6.55434	5.96137	6.13211
16650061	1.36459	1.67039	1.42523	1.38586	1.54435	1.46815	1.43332	1.27291	1.46555	1.44508	1.7301	1.44508	1.71423	1.3519	1.32744
16650063	2.9976	3.04059	4.57226	3.56489	3.30799	3.49543	3.40835	4.22265	3.59162	3.98556	4.66107	3.9028	3.32648	3.87877	3.59844
16650065	2.39233	2.26197	2.25447	1.9013	2.35623	2.77485	2.49506	3.64404	3.04689	2.81819	2.03657	2.48935	1.80681	2.80597	2.52706
16650067	4.42581	2.41102	3.7508	3.12235	2.90953	3.06143	2.0115	3.09256	3.51444	2.94726	3.57781	2.3862	2.78363	4.26899	2.60617
16650069	1.85061	1.34277	1.65242	2.48588	1.74869	2.11965	1.49283	1.59014	2.10668	2.03332	1.67987	1.78974	2.77029	1.92114	2.47473
16650071	2.93311	2.18984	2.99149	2.65442	4.03375	3.37109	2.60706	2.31307	2.98592	3.03418	3.49822	4.07122	4.2495	3.2728	4.13012
16650073	4.32224	5.35214	5.24294	5.18518	4.91012	5.877	4.60402	5.16265	4.61854	4.81448	6.60881	4.73744	4.30845	4.83925	5.04481
16650075	1.82214	1.46828	2.08622	1.38602	1.56324	2.2418	2.11919	2.55332	2.08595	1.82168	1.82474	1.76329	2.51355	1.72815	2.28172
16650077	1.61284	2.02932	2.25485	2.33495	1.66823	3.37759	2.37048	2.72013	2.03774	2.54871	3.01676	1.89474	1.83051	2.14469	2.34555
16650079	3.79123	3.70485	3.63495	3.34054	3.59761	2.80405	3.05627	3.26353	2.84255	3.81876	4.28267	3.4064	3.43252	3.63043	3.30182
16650081	2.2842	2.88522	2.33256	2.69499	3.14729	2.56626	2.53647	2.66705	2.77292	2.7145	2.8267	2.99971	2.93639	3.07682	2.7845
16650083	2.48346	2.56339	2.654	2.42867	2.71329	3.36571	2.54255	2.85956	2.36702	2.95573	2.84324	3.5885	2.27666	3.20462	2.40661
16650085	2.52674	2.95781	2.70791	2.72332	2.70992	3.51247	2.72332	3.04959	2.99023	2.36888	3.02578	1.99892	2.9965	2.67458	2.23337
16650087	1.94326	2.16244	2.43231	2.38618	1.77386	1.71061	2.54002	2.00913	2.3747	2.09872	1.75184	1.91313	1.90835	2.3151	1.77335
16650089	3.41859	3.99499	3.96655	3.40846	3.80416	3.76786	4.56628	3.78955	3.75441	3.35344	5.08413	4.88203	3.28087	3.87301	3.92561
16650093	4.11741	3.32852	4.67032	3.32216	3.57464	3.1823	3.93441	4.10866	4.07541	3.76402	4.66202	3.3749	4.15137	4.40528	5.01634
16650095	1.82582	1.81818	2.28663	1.63628	1.88734	2.35237	2.27976	2.89905	1.82633	2.5172	1.69964	1.91321	2.12067	1.70848	2.00468
16650097	4.06315	4.58133	4.14557	3.28173	3.09968	3.51813	3.99714	4.13818	3.76732	3.15279	3.17079	3.35944	2.633	3.44657	4.07151
16650099	2.3408	2.66749	2.5001	2.13679	2.00626	2.5202	2.57185	2.49702	2.68561	2.4258	2.17114	2.14484	2.18817	1.80117	1.93222
16650101	2.19796	2.09512	2.37848	1.71194	1.97017	2.29982	3.21228	2.96172	2.24607	2.98251	2.22222	2.01974	2.03868	2.5483	2.31355
16650103	2.3155	2.02971	2.36164	2.15528	1.84227	2.24031	2.15653	1.80569	2.96128	2.51208	2.28902	2.92737	2.66637	2.51718	2.35557
16650105	3.20851	2.66727	3.39981	3.88584	4.20959	3.30469	3.38847	3.6799	3.58021	3.91539	2.56305	3.66349	4.30853	3.05758	2.71189
16650107	5.4482	5.09518	5.30048	4.86048	6.17525	5.80342	5.30332	5.63442	5.39235	5.77089	6.25221	4.77015	5.46458	5.99487	6.26162
16650109	3.84353	3.57705	2.66664	3.79325	3.1688	3.88251	4.73641	4.2792	3.91576	4.05496	2.17411	3.53795	2.85487	5.20039	3.28443
16650111	3.80417	2.9716	3.81981	3.27468	3.87254	4.28411	4.57213	3.68664	3.96898	3.87645	2.56947	2.65092	3.54168	3.77505	3.82795
16650113	1.77296	1.57508	2.29016	3.06899	1.96701	1.99173	2.22781	1.68165	1.96121	2.01503	1.63059	1.65588	1.80296	2.31996	1.72071
16650115	5.21069	4.94225	5.41871	4.80607	5.0703	5.31959	4.52534	4.89618	4.5861	5.16587	3.79817	5.1535	4.36226	4.74506	4.56961
16650117	2.51913	2.71449	3.41214	3.07388	2.79426	2.33958	3.46511	2.92408	2.57097	3.6097	2.78004	2.7614	2.98272	2.62573	2.97171
16650119	3.13571	3.15411	3.13127	3.95462	3.26016	2.91745	3.07663	3.05374	3.42763	3.41153	1.88393	3.21919	3.77836	2.98721	3.72546
16650121	2.27423	2.7484	2.2827	2.1982	2.11504	2.33787	1.89991	2.51866	3.72624	3.09535	1.76235	2.93904	2.56172	1.88996	2.0265
16650123	4.05671	3.85038	4.6481	4.22375	4.24623	4.15986	3.90422	3.51715	4.43836	5.2455	4.51369	4.9221	3.91331	4.58377	4.3135
16650125	3.44014	3.92847	3.71068	2.88323	3.2797	3.69622	3.65515	3.16424	3.77302	3.66822	2.83837	3.62261	3.12549	3.56704	3.51645
16650127	3.68483	3.80322	3.71102	2.96172	3.95813	2.5147	3.16414	4.20974	3.58276	4.06468	3.40787	4.38974	2.98332	2.76781	3.12023
16650129	4.93459	3.21551	4.53396	3.77983	4.09175	4.472	3.56444	3.69192	2.92373	4.66213	3.90802	2.98227	3.26232	3.64439	4.0219
16650131	6.47315	5.69785	7.11962	6.12527	6.41565	6.37594	6.24122	6.76813	6.93093	6.69478	6.50217	6.06994	5.98524	6.12107	6.48215
16650133	5.56854	4.97686	5.75309	4.07181	4.81196	5.70277	4.89695	5.70668	5.07419	6.14152	6.63584	5.22383	5.16609	4.78815	6.22099
16650135	4.04673	4.32901	3.70654	3.92803	3.56844	4.21	4.21108	4.0329	4.46876	4.69838	3.63165	3.30885	3.17205	3.61761	4.05005
16650137	3.71261	3.68816	3.91816	3.37632	4.03255	4.61841	5.41466	4.44641	3.87129	3.58896	2.99304	4.05083	2.82867	3.35782	2.78263
16650139	5.72629	4.88639	5.84876	5.55364	5.67646	5.72397	5.39195	5.16742	6.17269	5.8571	5.77021	5.96775	5.94533	5.76749	5.50992
16650141	5.6148	5.52004	5.57559	4.7169	6.04061	6.35885	5.43529	5.63462	5.17374	6.30208	4.26093	5.45993	5.49102	5.4615	4.9982
16650143	4.62172	4.37477	5.17602	3.51237	4.77225	5.5376	5.18694	5.03801	4.68661	5.69238	4.2015	4.65061	4.58008	4.7451	4.51787
16650145	1.96823	3.34338	1.48119	1.27187	2.19567	1.86475	2.19784	1.77018	2.39869	2.78363	1.49807	1.72444	1.36225	1.82457	1.90155
16650147	2.61093	3.10094	2.61355	2.06791	2.24763	2.89322	3.96232	4.05904	3.79117	4.69492	1.71882	2.25409	2.24268	2.6967	1.53739
16650149	1.59722	1.46555	1.61055	2.90397	1.36503	1.98072	2.17472	2.29922	1.91567	2.56729	1.43196	1.76012	1.69005	2.09187	1.37798
16650151	4.14535	3.79845	3.47645	3.85484	4.05632	4.50037	5.24768	3.91922	4.31802	4.82228	4.34793	4.12782	3.45914	3.72572	4.73016
16650153	2.3291	1.57219	2.03915	1.67891	2.01306	3.23461	2.09453	1.88803	2.3712	2.92118	1.54132	1.53875	2.36631	1.68832	1.55935
16650155	3.92471	4.80732	5.28286	4.80547	3.46737	4.27802	5.17098	5.30429	4.99853	5.22795	4.30256	4.58583	4.08997	4.93584	5.02329
16650157	4.23898	2.40174	2.93054	2.89474	2.27934	2.83413	3.71985	3.23136	3.6387	4.00534	3.16032	2.78175	3.50035	3.93577	2.26772
16650159	3.92812	4.22446	4.60228	3.11865	3.67608	4.17281	4.12088	3.6304	5.4734	3.96694	3.96602	4.41565	4.52971	4.20295	3.95246
16650161	3.85141	3.938	5.07402	4.35765	4.08615	5.11406	5.42995	5.33646	5.54402	5.10588	5.28531	5.43133	4.81884	5.45502	4.6231
16650163	5.48612	5.52424	5.91568	4.47289	5.80583	5.7408	5.74722	5.84378	5.23846	5.90306	5.1821	5.79855	5.00344	5.35102	5.04174
16650165	4.24677	4.12897	3.34756	4.66843	4.22172	4.34349	5.3037	4.22658	4.98728	4.13717	3.27287	4.04992	4.55732	4.26454	3.92915
16650167	4.27482	4.10603	5.06628	3.63606	4.01022	4.31586	5.45069	4.34049	4.53608	5.09902	3.32289	3.72762	3.40547	3.86964	4.12454
16650169	4.07457	4.18224	3.82432	2.72676	3.06347	4.80412	5.25619	4.07742	4.49895	4.66464	2.81762	3.0436	2.95229	5.14548	3.83346
16650171	2.75322	3.07716	3.32726	3.10869	2.57373	3.42047	3.78005	3.36998	3.46177	3.52441	2.29937	2.99081	3.08997	3.94783	2.46238
16650173	5.20643	3.98468	3.88941	4.86056	4.3682	4.4001	4.99555	4.31005	6.6197	5.12211	4.36166	4.30042	4.28656	5.19685	4.11021
16650175	3.4489	3.31783	3.94145	2.81854	3.63158	2.29239	4.62192	3.31925	3.74409	3.52904	2.15717	3.34299	2.38481	3.55055	2.85432
16650177	2.74385	2.98332	2.43054	3.19492	2.82761	3.02145	2.52109	2.87938	2.72289	3.12622	2.89534	3.24285	3.95778	2.76955	2.62577
16650179	1.4013	2.29266	1.85121	1.41735	2.22259	2.16475	1.90467	2.32468	1.74318	1.74318	1.48488	1.37739	1.76454	1.96448	1.56105
16650181	2.51804	1.94301	2.14016	3.69954	2.22286	2.59369	2.7886	2.76097	4.24989	2.41767	2.4239	2.44492	2.56028	2.55599	2.4322
16650183	3.0311	2.20089	2.96566	2.54899	2.41924	2.45636	2.54753	2.79995	2.15302	2.27362	1.95705	2.4719	2.70654	2.11996	2.48094
16650185	2.07918	1.76322	1.96666	1.40386	1.49243	1.79078	1.92525	1.76655	1.28923	1.84341	1.43151	2.27003	1.51314	1.52228	1.71277
16650187	1.38753	1.90313	1.78101	1.4226	1.40605	1.64176	1.73081	1.65547	2.16044	1.76313	1.83636	1.73988	1.57928	1.55712	2.09069
16650189	1.68642	1.9813	1.96284	1.578	1.98716	2.30132	2.12975	2.17173	1.95226	1.96522	2.34466	2.16623	1.93042	1.59635	2.35849
16650191	1.27688	1.58759	1.37703	1.54312	1.38951	1.31177	1.42796	1.41258	1.39937	1.42424	1.29449	1.45916	1.39937	1.52492	1.23796
16650193	1.71048	1.60089	1.92825	1.51671	1.89049	2.05236	2.78405	2.12463	1.93952	3.03014	1.90014	2.2278	1.93888	1.69676	2.30371
16650195	2.99335	2.92194	3.15615	3.10156	2.36219	3.20438	2.64288	3.05759	2.94296	3.20074	2.31428	2.39587	2.68683	3.07087	2.36981
16650197	2.90022	2.67816	2.73621	1.64914	1.84501	3.54709	4.10926	4.29842	2.71218	4.22296	1.52233	2.04182	2.54786	3.69703	2.41224
16650199	1.91494	2.23256	3.08264	1.51289	2.23503	2.21817	2.85641	2.45815	2.21117	2.10139	1.82097	2.37245	1.48669	1.16103	1.99597
16650201	2.71264	2.78607	2.73621	2.42356	2.9783	2.44185	3.73014	2.10767	3.21381	2.48489	1.95803	1.78571	2.09663	1.60074	2.95356
16650203	1.61802	1.75648	1.48914	1.6147	2.00653	1.87005	1.74511	1.51099	1.79549	1.45989	1.49689	1.56612	1.40888	1.55295	1.45822
16650205	4.292	3.18827	4.18758	3.06759	4.44972	3.44712	3.3138	3.94929	3.36792	4.34108	3.86195	3.83516	4.31021	4.56142	3.61087
16650207	2.35053	2.62716	2.47188	2.06522	2.33466	2.60999	2.98982	2.52556	2.41613	2.18995	2.26766	1.90453	2.52326	2.21516	2.76012
16650209	3.83188	3.70405	2.59777	3.26486	2.89783	3.66721	3.5458	3.67856	3.32201	3.93238	3.38743	3.28511	3.54122	3.14112	4.50016
16650211	2.63818	2.62945	3.58377	3.53914	3.44817	2.46931	2.88234	3.06413	3.17005	2.80394	2.863	2.42049	2.81787	2.4031	3.21278
16650213	1.85407	1.78811	1.25752	1.39937	2.15781	2.57132	2.09816	1.26132	2.27699	1.95426	1.71882	3.7742	1.78571	1.39788	1.38761
16650215	1.78616	2.73552	2.16678	2.40634	2.70395	2.04204	3.27652	2.99205	2.15422	2.34384	1.70537	2.71049	2.18367	2.20695	1.84795
16650217	1.86208	2.03117	2.11661	1.93732	1.8173	1.89976	2.71562	2.44129	2.45079	2.04792	2.01415	2.23426	2.23048	1.94255	1.71135
16650219	1.61966	1.88259	1.91741	1.85174	1.90579	1.59201	2.12923	1.75476	1.56626	1.88316	1.54715	1.91169	2.05471	1.7923	2.09294
16650221	3.21289	3.3134	3.54957	2.53088	3.2932	2.9293	3.40699	2.91381	2.42876	4.47612	3.08909	3.27956	2.44233	3.48733	3.49827
16650223	3.43299	3.47852	3.44177	3.11496	3.49893	3.29494	3.19938	3.58774	2.71103	3.68862	2.55339	3.12922	3.59677	2.94867	2.60812
16650225	3.03931	2.38138	2.6301	1.98598	2.76293	1.89653	2.58352	2.37828	1.98643	2.3593	1.52101	1.59363	1.92838	2.6736	1.80627
16650227	1.50761	1.26992	1.36124	1.35472	1.48401	1.20506	1.19594	1.35349	1.02586	1.24262	1.99195	1.76012	2.76207	1.1743	1.20136
16650229	1.66631	1.62732	1.26986	1.33021	1.39895	2.0788	2.10435	1.92119	2.75748	1.56583	1.37121	1.56992	1.62128	1.87739	1.59008
16650231	3.3472	2.6088	1.97557	2.64687	3.11099	3.47528	2.95005	3.01683	3.0046	3.60571	3.14973	3.37386	3.25815	2.99905	2.60465
16650233	3.69596	3.34806	3.32449	2.89557	3.5165	3.11614	3.42965	3.30339	2.80924	2.67295	3.02889	2.61135	2.6669	3.04698	3.81957
16650235	5.4101	5.05736	4.96027	3.17115	4.00409	4.24958	4.14629	4.41019	4.50924	4.54797	3.79805	3.95586	3.16593	4.76617	3.71108
16650237	1.85851	1.94836	2.42226	1.83583	2.16424	2.48131	2.31944	2.37385	2.33862	2.33019	2.2519	1.89409	2.06948	1.74764	2.04169
16650239	2.22314	2.05954	2.75657	1.75171	1.33821	1.68056	2.41322	1.69531	2.4636	2.28091	1.68389	1.98797	2.19099	2.99711	1.58102
16650241	2.32124	2.04782	2.42422	2.38393	2.86606	1.99787	2.56458	1.67666	2.2752	1.70861	1.74055	1.72218	2.25458	2.18526	1.62134
16650243	1.50317	1.41724	1.41036	1.82265	1.62673	1.88465	1.56776	1.64111	1.60342	1.60419	1.76012	1.41612	1.52477	1.9343	1.71817
16650245	2.76586	2.47287	2.80029	3.27039	3.00917	1.67813	2.83213	2.06363	2.55562	2.13067	2.38767	1.97404	2.40749	3.05032	4.0483
16650247	2.22331	2.44294	1.88158	1.6699	2.26079	1.63662	2.31861	1.46135	2.2014	1.89734	1.48718	1.27246	1.18407	1.62146	1.74712
16650249	2.39268	2.71383	2.46871	2.96648	3.00371	2.7431	3.0244	2.5709	2.71282	2.57039	2.23143	1.99999	2.45473	3.13687	2.73106
16650251	3.05656	2.34219	2.04906	1.3737	1.95724	2.03627	2.79779	1.58049	2.38164	3.01026	1.55566	2.12262	1.65352	1.96537	1.66829
16650253	3.58395	3.64231	3.59533	2.02217	2.00955	3.14142	3.57105	2.67539	3.16141	3.35856	2.13976	2.32074	2.30862	3.43656	3.85869
16650255	2.86117	3.08719	3.39348	2.60513	2.70389	3.61688	2.98819	2.76249	3.147	3.13089	1.97926	2.67303	2.56901	3.1705	2.65094
16650257	2.85917	2.83358	2.68642	2.10357	2.69859	3.63244	3.03015	3.22923	2.91489	3.30977	1.93923	2.2697	2.94243	3.96618	3.05878
16650259	2.77283	2.79316	2.66731	2.57907	2.65847	3.46588	3.13856	2.66652	3.08446	2.89968	2.01494	3.02259	3.20604	2.50821	2.55893
16650261	1.63244	2.1466	1.43529	1.25638	1.91443	1.71207	2.08017	1.7565	1.61365	1.62804	1.34982	1.56062	1.96432	2.07161	1.43345
16650263	2.22382	2.00831	1.7154	2.44216	1.68306	2.10801	1.90493	1.75109	1.90043	1.94953	1.67793	1.89376	2.2892	2.18731	2.09059
16650265	1.92048	2.40803	2.19429	1.85088	1.45645	2.57719	2.46791	2.30301	2.09948	2.39228	2.62513	1.86852	2.10726	1.88181	2.10574
16650267	5.11775	5.04014	5.48509	5.36346	4.23343	4.97396	4.52721	4.58248	5.10496	4.86355	4.1317	5.25597	5.58466	4.88149	4.98155
16650269	4.74332	3.99177	3.39599	1.84554	1.61711	2.80217	3.75557	2.96526	2.51988	2.97013	4.69987	2.11163	2.58221	3.04806	3.156
16650271	2.91466	2.67274	3.66767	2.57646	2.76521	3.43107	3.1372	2.72281	4.09742	2.84001	1.5037	2.7618	3.16344	2.99554	2.83113
16650273	4.60834	4.26143	4.29725	4.26258	4.01339	5.04801	4.34022	3.67276	4.69983	4.82227	3.04689	4.80017	3.28473	3.96319	3.97506
16650279	2.36636	1.61191	2.43456	2.15964	2.27826	2.02979	2.87248	1.90541	2.07579	2.26629	2.21117	1.56713	2.19505	3.13193	2.18423
16650281	5.40675	5.51825	6.32337	5.827	6.95574	5.78071	5.60029	5.76909	5.0746	5.61805	7.33078	6.26402	5.10064	5.71996	5.36016
16650285	3.37467	1.81252	2.31751	1.64311	1.69155	1.54637	1.51627	1.78571	2.24318	2.12945	1.36045	1.23131	1.29633	2.15047	1.59971
16650287	2.34162	3.27662	2.76469	2.45958	2.56715	3.33595	2.27719	2.60756	2.27699	2.25037	1.96669	1.63495	2.90886	3.22476	2.78203
16650289	4.0818	2.37086	2.31079	2.36798	2.01492	1.87909	2.15513	2.62992	3.03574	1.87826	2.3015	2.9839	1.6651	2.34431	1.92173
16650291	6.76651	5.53641	6.48284	4.56222	4.9389	5.36823	4.85163	5.03336	5.25356	5.77913	5.13753	4.15385	4.94281	5.61518	5.05262
16650293	7.49526	6.61397	7.35053	6.2045	6.45887	6.76893	6.40375	6.37913	6.5636	6.51543	6.46833	6.31149	6.46322	6.13143	6.56344
16650295	6.78651	5.56956	6.50985	5.04645	4.40139	5.94933	6.13699	5.32704	5.731	5.96497	2.8448	4.06473	4.41475	5.2899	3.65803
16650297	2.39293	2.31606	2.04906	1.86253	1.76237	2.35148	3.28569	1.99965	2.5115	1.64219	1.2084	1.44038	2.16599	2.1097	1.5736
16650299	5.58164	4.33272	5.23319	2.96757	3.4898	4.76527	5.52077	4.41561	4.65854	5.34401	1.63018	2.88295	1.7314	3.69542	3.21715
16650301	5.58025	4.66636	5.29868	2.80199	3.59829	4.43669	5.35661	4.49932	4.98396	4.73012	3.20469	5.01105	3.81959	4.08931	3.64766
16650303	6.17258	5.71841	6.55306	5.82895	5.4051	5.91171	6.28917	5.56564	6.06799	6.0267	4.25951	5.41139	4.8649	5.11794	5.4174
16650305	3.62036	3.23223	3.51856	3.10299	2.8753	3.39277	3.52846	3.11628	3.35316	2.79708	3.32447	3.41582	3.32582	3.04193	2.46207
16650307	3.78512	4.00621	4.36509	3.13102	3.30778	3.66203	5.10536	4.42155	5.66324	4.09286	2.94845	3.37568	3.51668	3.05727	3.06524
16650309	5.38409	4.3156	4.87823	2.32925	4.39774	4.47927	5.47649	3.69226	5.201	5.33623	1.52135	3.88049	4.30029	3.87736	4.69638
16650311	5.43606	5.65134	5.81252	4.19687	4.56678	5.1307	4.78043	5.08299	5.6642	5.26658	5.38541	4.52425	4.30032	5.01723	5.13806
16650313	5.29527	4.24698	4.96517	3.1257	3.24499	4.85556	5.49026	4.33057	4.79304	5.14402	3.28622	4.254	4.56067	3.23617	4.60264
16650315	4.49102	4.85376	4.70634	2.95669	4.06398	4.41945	4.76036	3.61095	4.54904	4.03644	3.39926	4.48228	3.17515	3.9207	3.30087
16650317	2.90678	1.50315	3.23467	1.62992	1.70391	2.09257	3.02114	1.99389	2.99375	2.86609	1.77975	2.1005	2.38197	1.97231	2.70146
16650319	1.89532	2.03284	2.88173	2.25669	1.73071	1.96282	1.89041	2.10242	2.40522	2.29298	3.09605	2.04824	1.84503	2.313	2.45069
16650321	1.53877	1.58759	1.51156	1.63766	1.56836	1.61675	1.42796	1.50558	1.76121	1.42985	1.51999	1.45916	1.7045	1.32131	1.27187
16650323	2.55871	2.32815	2.66131	3.23279	2.10201	1.79969	1.98271	2.47868	2.1307	1.67924	2.6693	1.80549	2.29367	2.29253	1.8917
16650325	3.96926	3.91224	3.32425	4.14019	4.22361	4.90493	3.52608	3.86727	4.10548	4.19966	4.55096	3.09751	4.11641	4.52644	3.98977
16650327	5.07643	5.59744	5.68778	5.06128	4.28345	5.47646	6.25036	5.82125	5.82331	6.44584	3.94044	4.94484	5.05688	5.4942	4.66282
16650329	2.99424	4.94663	4.12715	4.20316	3.16943	5.13925	5.69643	4.31641	4.64935	4.82473	2.26142	3.03303	3.07234	4.20156	2.80225
16650331	4.42788	4.08574	3.96937	4.39844	3.92644	4.77435	6.12784	5.04799	5.39947	4.79771	3.15256	4.20037	3.96333	4.81442	3.7129
16650333	5.10206	5.39229	5.04698	3.97797	4.23406	5.4578	5.5509	5.82395	5.62107	4.48263	4.79628	4.41068	4.75252	4.84628	4.12251
16650335	5.65216	6.12918	5.85308	4.01078	4.08363	5.99195	6.43123	5.34819	5.87624	5.72635	4.48244	4.96056	4.63692	5.18223	5.4551
16650337	4.12957	5.09309	3.73598	3.66007	4.41024	4.90169	5.37559	4.81402	4.80896	5.3398	3.13163	3.74898	4.72463	5.16369	3.66714
16650341	5.61799	4.0003	4.11744	5.0594	4.45229	4.99058	4.88979	3.96347	4.31767	4.45082	4.49471	4.80206	4.71406	3.55893	4.43751
16650343	4.54745	4.31688	5.00936	4.10451	4.65835	3.78384	3.79471	4.11154	3.99629	4.47942	5.07674	4.30614	4.19389	3.38172	3.90617
16650345	4.90046	3.31229	3.43183	3.92478	3.36019	3.20961	4.43297	3.87743	4.14206	3.05763	3.82215	3.05264	3.02445	4.0721	3.14828
16650347	6.67663	6.91732	7.08439	6.68992	6.31308	7.30564	6.7143	7.40023	5.94527	7.05308	9.06304	6.93323	7.1622	6.63398	7.1687
16650349	5.44591	5.00687	4.41725	4.61601	3.67916	4.73242	5.08213	4.7381	4.51772	4.05354	4.77371	4.57722	3.87192	3.78524	4.97739
16650351	6.35809	6.35809	7.31708	4.79548	6.5453	5.69552	5.95033	6.41488	5.36474	6.80508	6.30247	6.63523	6.30517	5.94026	7.06002
16650353	2.92012	2.40679	1.91384	2.25104	1.8173	2.51129	1.94889	1.85518	1.92886	2.77569	2.4594	2.41462	2.73749	2.57279	2.47621
16650355	3.62807	2.59459	3.0444	2.53386	3.79536	2.30967	3.89271	3.79039	3.37345	4.46273	3.68185	3.14615	3.8908	2.69631	2.87156
16650357	3.73977	3.16168	3.09963	3.90181	3.27455	2.91944	3.00491	2.85827	2.90578	2.48412	3.82741	1.83149	2.73762	3.03995	2.35717
16650359	4.65233	4.24101	3.67968	4.62523	4.75148	5.25581	4.17427	4.68595	4.09446	3.53721	4.71766	4.55797	3.42955	3.924	3.95268
16650361	7.35846	6.86131	7.50631	5.67563	6.73885	6.442	6.97562	6.92322	6.49338	7.21194	7.19999	6.76229	6.50572	6.90995	6.96826
16650363	6.89047	6.77601	6.02279	6.41191	5.91877	5.90391	6.63409	6.29084	6.21956	6.15632	4.99895	6.10244	5.61144	5.09995	5.71636
16650365	5.77066	5.57409	5.66853	4.22481	4.3665	5.59632	5.46672	5.44302	5.38425	5.23449	4.82003	5.15175	5.21781	5.21521	4.84534
16650367	5.07966	3.9616	3.77548	4.72447	3.3288	3.09808	3.67246	3.44322	3.26232	2.80712	1.72463	3.10386	3.58271	3.99279	3.13924
16650369	5.64205	5.68775	5.92844	4.21733	5.64205	5.45476	6.35424	5.78476	5.64205	5.7922	5.26005	6.15815	4.9887	5.6718	5.02344
16650371	7.41614	6.54064	6.85482	5.21635	6.05182	6.49954	6.53448	6.38745	6.56698	6.63996	5.49392	6.54959	5.8104	6.4203	6.395
16650373	3.65217	3.69293	3.77456	2.85144	4.02187	4.03028	3.85279	4.09987	3.33718	3.90136	3.73987	3.08527	2.77711	3.19697	3.86146
16650375	4.25363	3.38228	4.28201	3.50477	3.05151	4.13838	4.70671	3.49195	4.27962	4.57008	2.78341	3.42786	3.79512	3.648	3.09878
16650377	5.33279	4.748	5.32192	4.40882	5.12424	4.72705	4.67188	4.09133	4.93748	4.92357	2.76156	4.0193	3.55011	4.04197	4.30626
16650379	4.62136	4.48701	4.03656	3.46366	2.85129	4.1335	4.76062	3.82891	4.16552	4.16349	3.52725	2.2881	2.72918	2.67901	3.42844
16650381	6.99439	6.53238	6.73511	4.9059	6.23504	5.97557	5.98982	6.18284	5.7936	6.18127	3.80874	5.74495	4.57654	5.16033	6.1416
16650383	7.17278	6.39279	7.26121	6.37684	6.59468	6.8825	6.19361	6.19997	5.90496	6.46321	6.06206	6.76597	6.35031	6.12821	6.26654
16650385	6.29816	5.35587	5.30713	4.8092	4.67379	5.28754	5.7302	4.38202	4.72109	5.34674	4.83873	5.37004	4.47626	4.87764	4.89929
16650387	5.10532	5.38128	3.07622	2.91059	2.94121	3.74577	5.20681	3.95892	4.77492	2.25371	2.37632	2.19415	2.83024	4.93491	2.06861
16650389	6.38672	5.44898	3.89098	4.55652	3.95294	4.7728	5.4527	4.17803	5.32215	4.57611	3.09262	3.26688	4.48012	4.66943	3.62824
16650391	7.4465	6.54383	6.28707	6.02056	6.78889	6.51373	6.70696	6.1873	6.47814	4.85801	3.1219	5.31465	6.09819	6.02468	5.39402
16650393	6.62486	6.69259	6.93956	5.92197	6.05048	6.30636	6.96357	6.77618	5.98293	6.06673	4.03172	5.26191	5.6666	6.00855	5.09198
16650395	8.68067	7.56668	7.27232	6.81537	7.80763	7.49356	7.68121	7.66745	7.20733	7.1967	5.06154	5.12427	5.84794	7.29359	5.82461
16650397	6.9089	6.59043	7.0852	6.0437	6.54098	6.58257	5.78207	6.23347	6.11742	6.4684	5.53018	5.56583	6.29368	6.07587	6.94888
16650399	7.5053	6.53566	7.00669	5.06145	5.53087	6.63233	6.23645	5.68358	6.22258	6.34145	5.61439	6.33357	6.06764	6.37626	5.82417
16650401	4.5087	3.81246	3.53682	2.76075	2.22288	3.08099	3.31935	3.24311	3.05657	4.05241	2.26391	2.49254	3.32673	3.09085	3.46964
16650403	6.39209	6.40577	5.24963	5.29164	5.38192	6.07243	5.8191	5.83953	5.89437	5.56785	3.38988	4.83289	5.17727	5.2896	4.72743
16650405	7.38263	6.89149	7.24736	5.50133	6.4332	6.60629	6.94993	6.76404	6.74929	6.7847	5.2067	6.04534	6.14506	6.48482	6.34148
16650407	6.05624	4.94198	6.6967	3.94582	4.91215	4.70935	4.81453	4.77157	4.81453	5.44972	3.70264	4.53941	5.19154	4.90493	4.3663
16650409	4.00283	3.46968	3.1096	3.4076	3.42505	3.46754	3.54075	2.83386	3.5513	3.58931	2.47575	2.55811	2.4669	2.90924	3.4227
16650411	5.02626	4.19719	3.84378	3.17735	3.42721	3.03045	4.16104	2.71787	3.3124	3.40146	2.63983	2.32433	2.37831	3.63752	3.17918
16650413	5.85091	5.41042	5.80986	5.16103	4.72377	5.26347	5.57673	5.37482	4.66226	5.15433	5.46861	5.48065	5.72831	5.13611	5.34794
16650415	7.99817	6.88847	7.50386	5.84571	6.28408	6.8227	6.92154	6.0923	6.39326	6.78824	4.7021	6.53852	6.64928	6.6099	6.65182
16650417	7.09291	6.3582	6.48011	6.14455	6.36253	6.14699	6.1211	5.63457	5.76206	6.16103	4.90883	5.79891	5.81649	6.07486	5.84812
16650419	5.70951	5.30431	5.2246	4.74694	5.11088	5.00588	4.83284	3.80374	5.33412	4.97139	3.55845	5.00646	5.43173	5.89705	5.20517
16650421	7.87331	7.44691	7.85549	5.72256	6.68417	6.49318	6.33358	5.26759	6.05709	6.7238	5.1982	6.1223	7.12115	6.96024	6.71449
16650423	4.50382	4.12037	4.78873	4.65838	4.07169	4.06477	4.12057	4.16392	4.0319	5.27055	4.7943	4.62389	4.6212	3.97309	3.19765
16650425	6.36881	5.42134	5.63347	5.05513	4.71508	5.16102	4.43593	3.90467	4.76152	5.51926	3.4382	4.46182	4.85884	4.92077	4.97243
16650427	7.47691	6.26431	6.6992	4.50096	5.10246	5.88777	5.23375	5.60963	5.36686	5.86946	4.61785	5.35281	5.88493	5.95503	6.02236
16650429	6.16332	5.89973	5.93885	4.16205	5.27197	4.10135	4.90138	4.06079	4.70753	5.27957	4.55487	4.92047	4.55218	5.34335	6.31886
16650431	6.65919	5.97342	6.80504	6.01025	6.71131	6.04247	5.826	5.65984	5.26546	6.3907	5.2204	6.41373	6.32738	6.02779	6.88717
16650433	3.06019	2.51233	2.45956	2.98929	3.4629	2.53553	3.148	3.25182	2.74114	2.88525	2.89939	3.17037	2.86439	2.72174	3.20631
16650435	5.26583	4.83194	4.83378	2.70318	3.51127	4.37995	5.24843	4.64206	4.73662	5.46751	3.89217	3.9301	3.34472	4.51616	3.3845
16650437	5.38345	4.72441	5.49558	4.0583	4.51308	5.87046	5.65513	5.43989	5.6044	4.82441	4.68879	4.04615	3.77835	4.83391	4.74294
16650439	3.44316	4.02798	3.74786	3.87783	3.90709	3.6866	4.02552	3.77752	3.46328	4.16472	4.42662	3.31095	3.52167	4.97186	3.96503
16650441	4.03486	2.53928	3.45161	1.805	2.43367	3.92773	3.49776	3.35034	2.85934	3.78729	2.65486	3.24004	2.87475	2.96204	2.36448
16650443	4.93933	5.27885	5.40585	4.97586	3.94723	4.89488	4.53012	4.22934	4.96789	5.48013	3.80839	5.588	4.50501	4.78127	5.3425
16650445	4.8837	4.36583	4.56405	2.92544	2.88303	4.28303	4.71008	4.86251	4.78583	5.15391	3.01734	5.20556	3.85325	3.4223	4.69105
16650447	4.26578	3.80877	3.40454	2.88983	3.16618	4.67434	4.17396	3.40749	3.93141	4.21914	2.80143	3.34857	3.31454	4.25119	2.3009
16650449	5.82308	5.00517	5.41864	4.79004	4.07243	5.21905	5.11911	5.28193	4.99772	5.35672	3.84045	5.06669	4.01617	5.96832	5.25138
16650451	7.10802	6.37798	7.14462	5.88179	6.40338	6.58799	6.85788	6.6295	6.23932	6.94421	5.25842	5.93738	5.9546	6.0286	6.46023
16650453	6.91984	6.13156	6.63303	6.10363	6.22996	6.55581	6.07051	5.8343	5.5768	5.89556	7.6366	6.46487	6.17961	6.01704	5.79917
16650455	4.76703	4.9035	5.24817	4.40976	4.37842	3.52508	5.49519	5.00841	5.23705	4.56383	3.68246	4.51913	4.02992	4.81927	4.54943
16650457	5.80874	4.86987	5.07035	3.68159	4.25021	3.88717	4.54756	4.0773	4.52248	3.81116	3.93344	3.35377	3.81901	3.86736	2.8091
16650459	7.98711	7.12403	7.79882	6.46554	7.02024	7.22873	6.93836	6.73548	6.54324	6.50257	5.51587	6.01595	6.89335	6.36583	5.65201
16650461	5.71875	5.89992	5.74666	4.25325	4.53321	4.84976	5.68419	5.20278	4.95853	5.18484	3.88193	5.33646	5.64249	5.1203	5.68025
16650463	5.36432	5.46808	5.06927	3.88741	4.12225	3.93479	4.02546	4.42198	3.77555	4.95907	4.21321	4.32868	4.26644	4.43437	4.85514
16650465	8.84942	8.19781	8.74084	7.78403	8.32166	7.51296	7.39875	7.62502	7.43051	7.89532	7.5976	7.58474	7.5813	8.1047	8.35137
16650467	4.44526	3.52179	2.81299	2.07621	2.81738	2.71116	3.65465	3.46102	3.38708	3.11001	1.96109	2.32798	1.98596	2.59064	2.49268
16650469	3.84942	3.27382	4.31104	3.71521	3.15169	4.08434	3.67925	4.01737	3.34997	3.66902	3.52814	3.76876	3.08862	3.52132	3.73883
16650471	5.89216	4.90692	5.01242	4.5334	4.33375	4.9232	5.63499	4.1764	4.54997	5.04353	3.30071	3.37709	3.74745	4.68223	3.73061
16650473	5.20494	3.60264	3.87206	4.26128	4.80291	4.19289	4.01875	3.34943	3.65083	3.56075	2.14797	4.04815	3.09086	3.73952	4.15799
16650475	7.08622	6.53849	6.3262	5.42883	5.84912	5.69561	6.54097	5.29291	5.61773	5.15364	4.31225	5.79829	5.13875	6.20489	5.0752
16650479	3.56154	2.93032	3.0324	3.56691	4.21549	2.74028	3.74351	3.92605	3.92977	4.8775	2.46307	3.13817	1.99006	3.24716	4.29048
16650481	2.57951	2.402	2.402	4.11978	2.41468	2.9008	3.0225	1.8615	1.93314	1.79817	2.99542	1.88917	2.29924	2.54073	3.12853
16650483	2.40719	2.45856	1.93279	2.05127	1.74803	2.98544	2.77639	2.05148	2.64993	2.04593	1.79209	2.33778	2.10764	2.97472	2.5862
16650485	1.66534	2.13909	1.89734	1.80351	2.47255	2.10679	2.30096	1.97865	1.97132	2.28874	1.98107	2.09062	1.92977	2.29372	1.86175
16650489	1.35321	1.47498	1.48132	1.85852	1.28605	1.39518	1.55016	1.27209	1.23275	1.84903	1.32534	1.64317	1.66755	1.32641	1.5516
16650491	1.34398	1.48404	1.96579	1.14617	1.04666	1.66256	1.45208	1.78932	1.61441	1.48847	1.35009	1.69687	2.52061	1.41756	2.00778
16650493	1.78616	2.04269	1.47217	1.55693	1.80931	2.13168	1.64867	1.64884	1.64264	1.60063	2.56758	1.84656	2.20895	1.57311	2.63249
16650495	1.73615	1.8429	1.79173	1.96262	1.83091	2.34697	2.17893	2.562	2.50808	2.48933	1.81762	2.00256	1.8216	1.57231	2.39297
16650497	1.32563	2.26395	1.45089	1.71985	1.739	2.09738	1.23131	2.56206	1.76959	2.06552	5.21594	1.61191	1.48669	1.7443	2.12803
16650499	1.56958	1.46056	1.48941	2.00307	1.57943	1.44377	1.65562	1.34213	1.63912	1.45374	1.5911	1.55419	1.59804	1.5821	1.91065
16650501	1.67173	1.82916	1.85402	1.78261	1.82852	1.75515	1.92954	1.60751	2.32972	2.10157	2.06896	2.17928	1.71404	1.62688	1.79069
16650503	1.53768	1.67619	1.44163	1.43685	1.39397	1.70669	1.84983	1.42532	1.63613	1.50675	1.63957	1.61715	1.80039	1.56487	1.62911
16650505	2.51176	3.34338	3.53014	2.67043	3.57307	3.21041	3.34338	3.81321	3.22143	2.68535	5.00998	3.6235	4.96505	2.99045	3.33359
16650507	1.6019	1.67916	1.95143	1.45844	1.68618	2.79409	1.92619	1.62597	2.17956	2.25343	2.2011	2.29437	1.94659	1.63163	1.67929
16650509	1.41742	1.21605	1.47183	1.71562	1.54589	1.38787	1.52314	1.67296	1.53904	2.00313	1.3952	1.99326	1.52296	1.84846	1.86402
16650511	1.6011	2.39492	1.7295	1.54447	1.3745	2.94457	1.48062	1.83067	2.09121	1.98806	1.87753	1.24613	2.3572	1.54353	1.42976
16650513	1.62442	1.79425	1.45839	1.74168	2.01259	1.8434	1.89396	1.86296	1.85383	1.6872	2.08321	1.74899	1.75112	2.13884	2.27389
16650515	1.83062	2.21942	2.27988	2.03306	1.48083	1.57004	1.81863	1.82702	1.63068	2.11686	1.75795	1.72908	1.74381	1.86981	1.82111
16650517	2.39371	2.99185	2.37228	4.26322	4.95164	3.19207	3.00637	2.84039	2.63183	3.19207	4.84905	4.46915	3.19207	3.4769	2.81015
16650519	2.0285	1.708	2.4545	3.64405	1.89798	2.35385	1.71289	1.6365	1.54809	1.65912	1.91199	2.01243	1.83704	1.84566	1.79444
16650521	1.71825	1.92305	1.91257	2.01457	1.65421	1.98106	1.82787	1.69884	3.84956	2.14666	1.63236	2.3877	1.68975	1.75943	1.89622
16650523	3.9858	3.30243	3.35444	3.67581	4.346	3.92433	3.8378	4.26931	3.64478	4.27467	5.39707	4.30341	3.84117	4.3937	3.96231
16650525	1.823	1.60239	1.85389	1.84908	1.77759	2.31356	2.34642	2.21545	1.88912	1.73821	1.60746	1.99148	1.5639	1.74395	1.87397
16650527	2.24163	1.88917	1.68252	1.79799	1.51999	2.14868	1.86253	1.88917	1.76959	2.19968	1.94364	1.75365	1.91619	1.89857	1.8883
16650529	4.41066	4.5389	4.29149	4.54261	5.19662	4.26522	4.34451	4.61378	3.79812	4.44429	5.275	4.77439	4.8664	4.77225	4.70505
16650531	2.56379	2.23256	2.59898	1.73601	2.63753	2.04906	2.01787	1.76496	1.95426	2.10988	1.9136	1.76012	2.04906	2.68101	1.5736
16650533	4.40748	5.1665	4.5685	4.3191	4.19053	4.55859	4.25326	3.58632	3.69055	4.34824	3.99233	4.2725	4.17666	4.28472	4.31767
16650535	6.79897	5.97309	6.24725	5.59531	7.12298	4.67446	5.98954	5.75624	6.17054	5.62254	5.2665	6.19997	6.66923	6.54719	6.38077
16650537	5.61171	4.89435	4.43562	3.81049	3.84471	3.24476	5.0989	4.66384	4.54507	4.20646	3.20826	2.59679	4.59366	4.64295	4.03601
16650539	6.81599	6.54012	6.57435	6.32318	5.96662	5.629	6.09161	5.83103	6.10737	5.67309	4.93584	6.68129	6.4828	6.81796	5.37617
16650541	6.63482	6.63548	6.59744	5.46831	4.81814	5.58573	6.05038	5.29784	5.93034	5.64237	5.17086	6.2372	6.4661	6.59676	6.66245
16650543	5.90645	5.80145	6.12306	4.65245	4.5093	4.79284	5.29531	5.03611	5.13965	5.37809	4.55374	5.15974	5.78757	6.00479	5.76563
16650545	3.97118	4.43968	4.41668	4.23872	4.60968	3.69361	4.27441	4.11836	5.51229	4.54533	3.71499	4.33823	4.36434	4.48217	4.30978
16650547	2.59359	3.66355	3.412	3.54028	3.53536	2.39962	2.53227	2.41307	2.27244	3.44288	2.21438	2.13881	2.9334	2.6874	2.47455
16650549	4.74626	4.51025	5.25838	3.80612	4.25527	4.12179	3.56787	4.12992	3.75222	4.55422	3.45464	5.22728	4.35628	4.75469	4.32053
16650551	4.66678	3.90237	3.81775	2.31629	3.39379	3.23111	3.43649	3.02888	2.51572	3.22926	2.24554	2.96856	3.53648	3.58486	2.6831
16650553	7.20069	6.37908	7.05816	6.51028	6.91766	6.31946	5.824	6.0858	5.89501	6.29748	5.88543	6.87524	7.06175	6.92399	6.36789
16650555	3.11674	2.54173	1.97286	2.07379	1.77916	2.21262	2.42756	2.08573	2.44024	2.70517	2.1223	2.25186	2.21979	3.45198	2.38629
16650557	1.94187	2.00477	2.22715	1.05768	1.84771	1.66639	1.90046	1.41258	1.90046	2.37186	2.05009	1.72329	1.90046	1.96537	1.98072
16650559	3.08725	3.62303	2.84023	1.83229	2.71154	1.90777	2.65913	2.63651	3.3477	3.32901	2.2751	2.45705	2.59518	3.27392	2.58288
16650561	4.6504	4.58005	4.09378	4.1163	4.69178	3.71144	4.11952	4.1576	3.91912	4.01228	4.17614	4.42054	4.10547	4.1646	4.21513
16650563	2.18488	2.27805	2.20161	1.89362	2.45494	2.01543	1.68139	1.61072	2.0783	2.38443	2.03461	2.14761	1.5093	2.72436	1.92736
16650567	2.85419	3.77838	4.30772	4.25426	3.661	3.01928	4.49322	3.08842	3.47008	3.98647	2.83822	3.13482	2.40867	4.55026	2.3414
16650569	3.48972	4.88875	4.14785	3.80574	3.66178	3.70142	4.48132	3.43853	3.70687	4.00799	2.24932	3.30437	3.56616	4.14822	2.47352
16650571	6.32197	6.47127	6.01085	5.91295	6.20441	6.12219	5.97493	5.91627	5.72313	5.8865	2.83562	5.09051	5.70416	5.98577	4.57782
16650573	2.82014	2.14423	2.09485	2.63401	1.98971	2.5166	2.77541	2.13779	1.96307	2.39	2.03146	2.29593	2.04687	2.67057	2.26577
16650575	4.0665	4.09729	4.64717	3.87857	5.31362	4.44239	4.22621	4.16051	3.71436	3.40903	4.71625	4.37888	4.2204	4.44087	4.84325
16650577	2.79978	3.74041	1.96762	2.01768	3.16	2.83987	3.60874	2.14373	3.39021	2.84965	1.98687	1.90838	2.65816	3.14414	2.44639
16650581	1.98126	2.11362	1.81864	1.80855	1.71765	2.50489	2.63209	2.40539	2.7808	2.4756	1.73512	2.5355	2.12016	1.78552	2.75641
16650583	5.16261	4.88091	4.57232	5.10135	4.29838	4.61367	4.80933	4.48548	4.47732	4.94553	4.95503	4.54835	4.88573	5.05884	5.29736
16650585	3.2831	2.63315	3.21339	3.59742	3.20965	2.88775	3.54137	3.24136	3.42511	3.125	3.29335	2.69375	3.08775	3.59809	3.09881
16650587	2.29266	1.92537	2.55798	2.35761	4.31622	4.14732	1.53426	2.6302	2.5178	3.64276	4.37049	1.86253	3.07863	3.84887	3.12853
16650589	2.90953	2.83808	2.69036	3.50711	3.22013	3.23898	2.79677	3.6901	3.60714	3.08514	3.26004	3.05688	3.00797	4.14543	3.2486
16650591	3.62465	3.28031	3.58207	3.71368	3.35475	3.76123	3.3573	3.3329	3.45518	3.45759	3.17569	3.77475	3.43883	4.0281	3.14755
16650593	2.26401	2.14717	2.03967	2.69848	1.86888	2.30476	2.31549	2.00402	2.57936	2.29725	1.84191	2.54297	2.70628	2.51628	2.25298
16650597	2.51443	2.64184	2.32147	2.48359	2.35222	2.66249	2.50826	2.79118	1.64756	2.23874	2.95688	2.1766	2.92354	2.74723	2.29162
16650599	2.0069	1.86082	1.67846	1.68361	1.79468	1.99973	1.98289	1.88831	2.06475	1.64523	1.54506	2.11438	1.94522	2.33123	1.47235
16650601	6.51346	6.10112	6.73091	6.35918	6.64984	6.52503	6.14453	6.45981	5.79874	6.59811	6.80366	6.89801	6.25434	6.48219	6.68374
16650603	2.05211	2.00477	4.14871	4.84034	3.85995	4.41028	3.43891	4.1425	3.32543	3.30339	3.76816	2.78203	3.96691	3.48211	2.8465
16650605	5.46923	5.5132	5.24744	5.00827	4.63197	5.08511	5.36847	5.07023	5.36772	4.57915	5.11616	4.9305	5.11616	5.19824	5.28093
16650607	2.40592	1.45083	1.65544	2.38547	2.2174	2.13602	2.03819	1.79219	1.8189	1.5666	1.6735	2.12041	1.79058	2.04112	1.79891
16650609	5.31627	4.37606	4.16128	3.81043	4.4061	4.49517	4.67801	4.2969	4.82368	4.58185	3.37767	4.26969	4.2252	4.39934	3.91635
16650611	3.99624	3.58381	3.50546	2.41474	4.15204	4.20558	4.44549	4.43145	3.72884	3.80664	3.45625	2.94715	2.95917	3.62176	3.8762
16650613	2.99818	3.69903	3.24253	2.50275	4.0285	2.92413	5.04206	2.47699	3.01217	2.83991	2.85325	3.04302	2.48453	2.48859	2.74362
16650615	5.43981	5.29821	4.85001	4.83653	5.51615	4.77656	5.6311	4.84047	5.28805	4.61681	3.01495	3.94967	4.79854	5.43184	5.05138
16650617	5.89773	5.24637	4.93228	4.067	4.95669	5.42016	5.78948	5.25902	5.66563	5.7089	3.71117	4.91837	4.56933	5.70452	4.55799
16650619	2.90696	2.3164	2.28471	2.50511	2.33021	2.04968	2.9474	2.57126	3.2037	2.48585	2.4764	1.85101	2.47123	2.39662	1.92083
16650621	3.27377	3.74165	4.04481	4.49433	3.96726	4.11404	5.17626	3.03977	4.39617	3.73918	4.15097	3.14019	4.06463	4.10334	3.52193
16650623	4.20118	3.57256	3.99837	3.45486	4.14618	3.25606	3.94804	4.22836	3.73957	4.23402	4.32588	3.59307	4.05996	4.17508	4.41549
16650625	4.06955	4.55367	4.14255	4.47999	3.47303	4.6236	3.9791	4.09039	3.76673	4.26988	5.008	4.56761	4.88627	4.36699	4.45752
16650627	6.45654	6.39427	6.1257	7.03261	6.76081	5.43682	6.5809	6.36873	6.42475	6.38381	5.78292	6.44073	6.99871	6.79021	6.53211
16650629	5.73402	5.65063	4.99174	6.13428	6.09433	5.22711	5.85033	5.59328	5.46635	5.61236	4.73421	5.60449	6.34555	5.93314	5.43513
16650631	1.57181	2.10341	1.41563	1.80783	2.25037	1.35261	1.47801	1.71985	1.7712	2.0521	1.75841	1.71985	1.58394	2.04473	1.15102
16650633	5.48307	5.83408	5.4771	6.02044	5.94253	5.8466	5.52436	5.42572	5.63008	5.84099	5.68403	6.52558	6.46548	5.70458	5.73856
16650635	4.75672	4.52076	3.1317	4.83514	4.67451	4.56585	5.08904	4.02354	4.73434	5.26777	3.36217	3.96255	5.25288	4.68832	3.6646
16650637	4.35043	5.63819	3.94247	4.49801	5.7448	4.90465	5.04462	4.08334	4.56858	5.05032	3.79948	4.3289	5.20214	5.43128	5.10227
16650639	5.5712	6.19241	5.79182	6.47018	6.87568	6.03483	6.03144	5.01731	5.67021	6.53525	5.3651	6.79598	6.59294	6.46633	6.96232
16650641	6.10974	5.9587	5.35975	6.5084	6.40396	6.11128	5.70508	5.77262	5.56917	5.92427	5.85689	6.08193	6.55807	6.26271	5.63631
16650643	1.42702	1.95698	1.5657	2.03524	2.67794	1.78571	1.68672	1.30468	1.45208	2.20568	1.27332	2.1397	1.48669	1.67022	1.82072
16650645	5.29682	5.37787	5.32024	6.36382	6.57913	4.50638	5.51203	5.0484	5.60427	6.27085	4.9935	6.16959	5.39397	5.77407	5.52504
16650647	6.67137	6.38031	6.64958	6.84592	6.99006	6.17568	6.21623	6.38311	5.49817	6.51254	5.36091	7.50458	7.19534	7.15007	7.52875
16650649	4.92689	4.50488	3.5794	3.5549	2.03238	3.83919	4.37078	3.26453	4.56188	4.23221	3.35606	3.94097	3.92626	4.92798	3.17735
16650651	6.0595	5.82725	6.14413	4.80073	3.67941	4.8082	6.07705	5.35843	6.01742	5.40407	4.69753	5.25104	5.08743	5.82674	5.07846
16650653	5.00354	5.32472	3.5097	4.06891	2.91795	4.38009	5.55309	4.22447	5.23611	4.58522	4.31648	3.99511	4.4447	4.98722	5.39373
16650655	4.62641	4.05002	3.20094	3.90619	4.23781	3.87041	4.70719	4.18473	4.24959	4.42388	4.66506	4.15611	4.29766	3.90869	3.18543
16650657	2.89611	2.6173	2.99379	2.72968	2.35369	2.41976	3.60967	3.19811	2.60021	3.33465	3.2052	3.01413	2.94332	3.03728	2.96639
16650659	4.31322	3.25152	3.46261	2.57883	3.43796	3.95944	3.91891	4.34208	4.34271	3.31634	4.0351	3.67969	3.53653	3.20111	3.29844
16650661	3.51725	3.62138	3.70388	3.43569	3.23766	3.46769	4.11232	3.52916	3.48643	3.22804	3.59603	3.32421	3.53905	3.75491	3.18317
16650663	4.45728	4.37678	4.92974	2.95804	4.71954	4.30493	4.59684	4.63699	4.42786	4.46755	4.6199	4.19041	4.64687	5.45138	3.82013
16650665	1.92983	2.05044	2.60689	1.6341	2.62701	2.85328	2.9518	1.9103	2.29569	2.01185	1.53326	1.72731	1.64189	3.25666	1.89095
16650667	2.25711	1.99116	2.52036	1.43227	1.84062	1.84747	2.45842	2.01803	1.7249	1.84652	1.60282	1.90014	1.88957	2.13345	1.81086
16650669	2.24203	2.3064	2.44242	2.52156	2.7138	2.59219	3.5359	3.11746	2.99416	2.64162	2.21773	2.84131	2.74916	2.73411	2.68389
16650671	3.7271	3.1888	3.26293	2.9249	2.76622	3.087	3.85646	3.06957	3.0602	3.42059	2.46904	3.62032	3.94455	3.33316	2.99396
16650673	4.56969	4.21215	5.19722	4.53839	5.50171	4.7157	4.64044	5.39759	4.73462	4.05824	4.60949	4.71712	3.72124	3.89362	4.50622
16650675	1.66795	1.78332	1.25238	1.85142	1.57167	1.69024	1.52649	1.35574	1.59975	1.64664	1.49405	1.43054	1.76693	1.95715	1.57318
16650677	2.73375	2.79367	2.55394	2.88937	2.77547	2.6508	3.06125	2.29464	2.69261	2.89312	3.3368	2.58334	2.15641	2.70476	2.83352
16650679	2.63556	2.18795	2.32601	3.27015	2.82652	2.68796	2.75723	1.98344	2.10032	2.86306	1.76845	1.78495	1.88831	1.72525	2.98534
16650681	2.36252	2.82014	2.46498	2.87515	2.3814	3.02223	2.92154	3.35137	2.45042	3.04183	3.11285	3.07111	3.1484	4.13158	2.89723
16650683	1.4811	1.76809	1.71246	1.60919	1.41403	2.24497	2.00328	1.54451	2.13299	1.38435	1.67488	2.48332	1.43817	1.84015	1.48349
16650685	2.78952	2.00158	3.37349	2.38189	1.98298	2.86115	2.97422	2.24308	2.82855	1.90631	2.13792	1.7476	2.45609	2.92515	1.67538
16650687	4.52944	3.77418	4.01024	4.03709	4.61162	4.59992	4.74087	4.40486	4.56376	4.94516	4.81616	3.30082	3.94757	4.09499	4.19939
16650689	1.86315	2.18166	1.37581	1.83747	2.01245	1.84042	2.18539	1.55344	1.77162	2.04827	1.61785	1.63853	1.76299	1.92758	1.7131
16650691	5.34075	3.96983	3.79372	3.5852	3.27271	4.94493	5.55087	4.38472	5.69722	4.6255	2.43177	4.78071	4.6617	5.49564	4.61378
16650693	2.91814	4.37817	2.75172	2.91782	3.23345	2.87589	4.35079	3.19873	3.99847	3.22149	2.55132	3.22149	2.61385	3.58513	2.38315
16650695	1.53223	1.88213	1.32311	1.81688	1.79578	1.89342	1.77126	1.49055	1.99364	1.65574	1.25551	1.59402	1.63259	1.85418	1.95769
16650699	2.6992	3.14413	3.86215	3.54046	3.22387	3.7843	2.86754	3.59477	3.02529	2.60107	3.62181	3.19938	3.0517	2.76837	4.05958
16650701	2.86712	2.44751	2.64151	2.79088	2.81718	2.41412	2.39928	2.75829	2.65895	2.68026	2.7466	2.78602	3.05049	2.86373	3.28949
16650703	5.18211	5.33932	4.23602	5.07829	5.14867	4.77752	4.31088	4.78089	4.47493	4.96149	5.04667	5.02182	4.74306	4.19536	4.34875
16650705	2.25027	2.08009	3.00699	2.99675	2.57496	3.06806	3.37349	3.28313	2.58947	2.76502	2.61063	2.90574	2.43055	2.48865	2.6941
16650707	2.78775	2.61687	2.25094	2.26786	2.46978	2.48415	2.66992	2.85575	1.7958	2.63706	2.28387	2.10527	2.13816	2.42484	2.17858
16650709	3.32645	2.87584	4.01259	3.28907	2.66016	3.73586	2.9454	3.46155	2.9901	2.97187	3.35131	2.81761	3.35148	3.25346	3.57731
16650711	2.59418	1.92285	2.76385	2.21754	2.41684	1.98376	1.944	3.16373	2.34185	2.74004	2.51797	2.26914	3.19905	2.66442	2.66017
16650713	1.33886	1.37115	1.43227	2.21123	1.6726	1.73714	1.75498	1.40036	1.31475	1.70146	1.14624	1.57085	1.50488	1.3786	1.37789
16650715	3.09075	2.33239	2.29457	2.48641	2.60946	2.80504	2.95908	1.70944	2.5388	2.03353	2.39862	2.5388	2.87091	3.23377	3.03498
16650717	2.11959	1.8572	1.54435	1.85814	2.46831	1.90794	2.53759	2.03285	2.19907	2.00317	2.47503	1.68738	1.86044	2.01674	2.01674
16650719	1.35136	1.586	1.56015	1.6838	2.58662	1.86726	1.80355	1.46747	2.39378	1.66162	2.11452	1.54123	1.52699	1.68133	1.96529
16650721	4.26236	3.49234	4.21406	3.81346	4.00119	3.88974	4.09034	4.25965	3.29767	3.81163	4.30396	3.68883	4.26648	3.80856	3.86324
16650723	3.14676	1.78811	1.45089	1.4165	1.30807	1.27881	1.17157	1.26132	1.69899	1.46348	1.43196	1.30329	1.21497	1.58466	2.5734
16650725	3.10134	3.23384	2.9031	2.80501	3.59505	3.16484	3.49401	2.92209	3.11075	2.89072	3.06542	2.86019	3.33057	2.91872	2.88388
16650727	1.6135	1.51226	1.86239	1.84778	1.48628	1.82883	1.89496	1.62789	1.83584	1.64226	1.91133	1.39493	2.11024	1.87882	1.37673
16650729	3.43371	3.73628	3.2433	3.56486	3.83598	3.15698	3.83159	3.00055	3.69825	2.12983	1.35831	2.47339	2.82322	2.76697	2.37017
16650731	4.70001	3.518	3.692	3.42773	4.28819	4.78778	4.06655	3.77671	3.25831	3.85456	2.67591	3.75584	3.60166	3.46882	2.63109
16650733	2.07992	2.65309	1.72678	2.45861	2.11866	2.25464	2.39842	1.9645	2.2625	2.42484	1.61441	1.98131	2.11866	2.11866	1.15102
16650735	5.55431	7.24797	6.57104	6.39133	7.09414	6.53755	6.48839	6.55349	6.15618	5.80059	5.93305	5.9369	6.72106	5.97798	5.87379
16650737	6.05901	5.30633	5.76498	6.00247	6.66956	5.39588	5.76858	5.22888	4.97705	5.81816	4.13848	5.03284	5.34956	5.15837	4.34327
16650739	2.03285	2.27645	2.37263	1.69635	1.39706	2.37506	2.02907	2.12107	2.07579	2.03141	1.96747	2.23113	2.29924	1.82384	2.22331
16650743	5.59125	4.49674	6.08755	5.29428	5.79994	5.70046	4.5791	5.45099	5.251	5.53628	5.77976	5.2795	5.29988	5.37391	5.44949
16650745	2.13362	1.9163	1.58664	1.44643	1.69684	2.04785	1.85666	1.62944	1.61237	1.78462	1.82023	1.56168	2.38483	1.40968	1.53313
16650747	3.61809	3.26114	2.37565	2.95065	2.74132	2.35227	2.18448	2.86515	3.0689	4.21585	2.62822	2.14475	3.34554	2.46151	2.95051
16650749	3.22858	3.3356	3.85829	2.45841	3.60924	2.51175	2.66416	2.64511	3.14554	2.85703	2.44831	3.04001	3.07217	3.0935	2.81053
16650751	5.57608	5.36138	5.65817	4.69741	6.06787	5.79099	5.36716	5.91829	5.37605	5.91544	5.73728	5.18056	4.68458	5.03366	5.41035
16650753	1.4663	1.88324	1.27524	1.48434	1.46824	1.42882	1.55274	1.5296	1.40053	1.34451	1.40994	1.35354	1.33291	1.75507	1.37387
16650755	1.46607	1.47374	1.37019	1.54312	1.72293	1.70014	1.71444	1.50997	1.48445	1.45909	1.58674	1.58674	1.61125	1.58674	1.99671
16650757	2.26264	1.78827	1.75346	1.58916	2.3682	1.71654	2.22013	1.81938	1.94878	2.55239	1.27601	1.69843	1.82914	1.75346	1.95219
16650759	4.35543	3.9323	3.17039	3.03615	3.30358	4.24597	4.50305	3.58778	4.86391	3.07601	5.55309	3.19138	3.84227	3.86903	3.31597
16650761	3.65004	3.26331	4.17887	3.69939	3.61425	3.49114	4.12618	3.7654	2.72229	4.48847	2.4305	3.16876	3.03145	3.58766	3.55539
16650763	2.77039	2.34984	2.90964	2.23687	2.3404	2.17985	2.16914	2.10064	2.29824	3.03205	2.4732	2.12014	2.25551	2.2684	2.30104
16650765	3.71743	4.33994	4.18412	3.51342	5.58588	4.13722	4.52981	4.49565	4.60624	4.74961	2.7333	2.84634	4.29725	4.2923	3.33071
16650767	2.94556	2.7878	3.12491	2.62997	3.42289	3.37169	3.53188	2.92937	3.39646	3.24088	3.60179	3.40492	3.0931	3.1014	3.92046
16650769	2.61382	3.11904	3.56138	3.00218	2.4917	2.88471	2.73926	3.31412	2.88019	2.95877	2.37221	3.40439	3.16762	3.14557	2.7933
16650771	2.19807	1.81096	2.24491	1.85452	2.23661	2.29943	1.6679	2.19188	2.02797	2.33428	2.02323	2.30392	2.69214	2.23271	2.41152
16650773	3.33949	2.94066	2.97453	3.71801	2.78493	2.58669	3.25761	2.96258	2.78813	2.79975	2.72094	2.53087	2.87022	3.14044	3.17609
16650775	1.77081	1.81364	1.90979	2.01719	2.09032	2.32623	2.19036	1.92685	2.21604	2.15562	1.78958	3.0178	2.01457	1.6527	1.94793
16650777	4.75215	4.23565	4.94539	4.94187	4.90533	4.74023	4.45521	4.99362	6.71169	4.43447	5.60913	5.05122	4.92689	4.67115	3.87886
16650779	3.98397	3.96704	3.29285	3.38018	3.49726	3.87375	3.41432	3.53009	4.01472	4.289	3.58396	3.56701	3.30392	3.66827	4.30237
16650781	4.84556	4.38796	4.63438	4.44953	4.71635	4.87112	3.73021	4.56594	4.16075	4.72053	5.86955	4.45477	3.87608	4.79298	4.55092
16650783	3.678	3.47247	3.01527	3.65597	3.54073	3.43386	3.42302	3.92788	3.27346	2.89514	4.45577	3.25723	3.49885	2.9612	3.76872
16650785	2.05885	2.37579	1.74303	2.19684	2.27682	2.43491	2.87719	3.10151	2.54132	2.95819	2.77728	2.02145	2.25067	2.31959	2.38981
16650787	1.63637	1.65772	2.66271	1.5487	2.90386	2.70841	1.7672	1.73635	1.89779	1.99918	1.82792	2.28148	1.79688	1.8743	2.11481
16650789	1.74076	2.22889	2.00477	2.66206	1.54435	1.84947	1.66702	1.6365	1.50534	1.60767	1.74076	2.0112	1.52665	1.87362	1.31465
16650791	3.9368	3.75348	4.40529	2.98665	4.38938	3.91385	3.99847	4.45504	3.7076	3.39559	4.14871	1.5065	3.7387	5.07317	3.7932
16650793	5.79786	5.36078	5.60285	6.16065	5.60158	5.98917	5.26584	5.45729	5.39266	5.3811	7.02235	5.53007	5.78715	5.4339	5.65393
16650795	2.78445	2.99024	3.99847	3.25428	4.41733	4.56147	3.99434	4.07209	3.83177	4.79416	3.99434	3.77834	4.18289	2.96487	3.72926
16650797	2.10483	2.82354	2.13888	2.60314	3.31268	2.10947	2.51806	2.87148	2.13024	2.42927	2.19269	2.17952	1.89141	2.70666	1.71468
16650799	1.8071	2.20009	1.97009	1.52637	1.88627	1.65007	1.52621	1.95185	1.92779	2.12169	2.02357	1.76358	1.75835	1.72416	2.46153
16650801	1.95784	1.66475	1.89583	1.71658	2.76587	1.6912	1.5357	1.97366	1.62366	2.10233	1.41148	1.57378	1.61942	1.32851	1.62167
16650803	1.77798	1.73478	1.67548	1.72174	1.99041	1.58526	1.81921	1.57606	1.68991	2.04673	1.42273	1.87696	1.80533	1.20841	2.32774
16650805	1.37079	1.39818	1.55726	1.43592	1.30551	1.66684	1.3544	1.40901	1.37395	1.72442	1.82443	1.19419	1.55356	1.64796	1.43114
16650807	1.5858	1.34485	1.3222	1.55693	1.75034	1.59947	1.6789	1.44639	1.63627	1.78598	1.82995	1.4485	1.47612	1.46947	1.42982
16650809	2.11453	2.06299	2.44094	1.63719	1.99545	2.43862	1.79847	1.93918	2.42775	2.14075	2.59716	2.21092	2.05296	1.88661	2.27459
16650811	3.10311	2.86651	4.28371	3.8557	3.71793	3.65143	3.41397	3.64615	3.07969	3.3476	4.15542	3.59165	3.87534	3.25135	3.4027
16650813	1.76994	1.80763	1.62298	1.29584	1.58563	1.52066	1.6078	1.52986	1.8648	1.63204	2.01348	1.2776	1.58943	1.58239	1.63792
16650817	1.45706	1.49358	1.41258	1.51139	1.54869	1.48401	1.6348	1.5801	1.73	1.4832	1.5801	1.77233	1.46652	1.66045	1.73114
16650819	6.14144	6.04427	6.54388	6.38445	6.47116	5.50813	5.93131	6.44505	5.77352	5.92065	5.04868	6.77251	5.39372	6.20837	5.92144
16650821	4.71707	3.21461	4.27203	5.41277	4.75666	4.23353	4.13991	3.67291	3.65533	4.69358	3.17362	3.90364	4.78305	4.64118	3.46156
16650823	2.14638	3.61915	2.794	2.62436	3.52781	3.09503	3.04068	1.98151	3.40309	2.58581	3.39434	1.9194	2.42318	2.97385	2.92257
16650825	2.36946	1.71696	1.65402	2.44728	3.09261	1.30101	1.71217	1.90915	1.77868	2.28372	1.71006	1.58642	1.76649	2.10683	1.83469
16650827	6.22466	6.56424	6.54572	6.2409	6.66217	5.41542	5.63645	6.6131	5.39819	6.62883	6.9841	6.06603	5.77709	6.71293	6.85753
16650829	3.52228	3.58028	3.16808	2.89116	3.24858	2.8167	4.94737	3.80258	3.94536	3.58232	4.13406	3.06959	2.7112	3.34399	2.9763
16650831	1.4694	1.38622	2.06613	1.60156	1.58358	2.075	1.91987	1.55297	1.63031	1.86975	1.33823	1.56992	1.48669	1.58674	1.56216
16650833	1.66918	1.46267	1.40121	1.54108	1.99021	1.66026	1.5266	1.40029	1.50919	1.52211	1.51378	1.43244	1.28292	1.7991	1.55351
16650835	2.58834	2.72592	2.86575	3.06102	3.29038	3.11919	2.38297	2.61665	2.59152	3.1067	2.83454	3.10205	3.12384	2.70055	2.4601
16650837	2.25917	1.65925	2.02	1.7605	2.69592	1.62009	2.00142	2.28021	1.73804	1.55413	2.02967	2.0423	1.98752	2.25772	2.17627
16650839	1.66097	3.6334	2.58033	3.3805	3.27087	2.93337	3.0178	3.31059	4.84526	3.2578	3.04675	2.51604	2.32256	3.29409	3.16992
16650841	3.22357	3.41788	3.82669	3.15898	3.63445	3.66581	3.82554	3.47936	3.23797	3.54817	2.59657	2.59868	2.95459	3.47728	3.23797
16650843	2.86076	2.3016	2.58019	3.23695	2.17386	3.02694	3.08857	2.44163	2.76027	3.95802	2.01048	3.00815	2.638	2.81024	2.61259
16650845	5.01244	4.41915	4.32815	3.45193	4.21877	3.69726	4.04058	3.95974	4.02218	3.53721	3.97723	4.68219	4.18311	3.78434	4.11406
16650847	1.86253	2.36727	1.67538	1.86253	1.84005	1.62353	2.24847	1.61539	1.39962	2.48489	1.9096	1.76353	1.75147	1.96599	1.80064
16650849	1.46365	2.0531	1.50603	2.8948	1.60312	1.48636	1.34539	1.26653	1.75084	1.55036	1.43794	1.58247	1.41915	2.27207	1.43331
16650851	1.90006	2.34599	1.68133	2.5131	2.30279	1.53797	2.2892	2.00646	1.84226	2.62128	1.4567	2.0792	2.16096	2.24767	1.74298
16650853	1.58504	1.55061	1.46283	1.70517	1.76163	1.61547	1.56051	1.44978	1.6599	1.42545	1.47395	1.41472	1.49936	1.70215	1.72204
16650855	1.35239	1.64167	1.31684	1.43932	1.84897	1.58332	1.44191	1.31038	1.48256	1.36519	1.38253	1.54993	1.63305	1.49447	1.60879
16650857	3.17346	2.78631	2.60656	3.39934	2.29939	2.1403	2.64542	2.86325	2.23807	2.57122	2.44827	2.64996	2.77921	2.2847	3.13611
16650859	1.76706	1.74295	1.77492	1.63749	1.69679	1.75288	1.66971	1.63777	1.64153	1.6777	1.99011	1.74666	1.6953	1.466	1.56033
16650861	1.80874	1.74933	1.48218	2.34239	1.60118	2.05196	2.08295	1.78571	2.76841	1.67278	1.44827	2.06471	2.11866	1.7443	2.09099
16650863	1.28999	1.66215	1.72214	1.79512	1.68102	1.70525	2.11022	1.84697	1.63453	1.54082	1.77012	1.88976	1.73258	1.4651	1.62642
16650867	2.30619	1.61925	2.28532	2.08368	2.00875	2.52863	2.15934	3.14588	2.1892	2.78272	2.52812	1.63345	2.21875	3.37651	2.55333
16650869	2.63753	2.05103	4.0181	2.20713	2.59104	2.29848	2.59104	2.95194	2.17037	2.64751	3.88193	2.43414	2.42576	3.61917	3.21574
16650871	4.45649	4.67421	4.99972	4.46777	4.80858	5.44844	4.73049	5.20113	4.33913	4.16186	4.96905	4.71832	5.62505	4.18097	4.94605
16650873	2.07992	2.14129	1.81507	2.28144	2.26277	1.6996	1.856	1.87416	1.58273	2.24571	2.16502	1.83543	1.35545	2.5299	1.53593
16650875	4.49248	4.39418	4.25488	3.83618	4.98328	4.64956	3.20894	4.82628	3.41658	4.21165	4.78781	3.2027	4.39115	4.54571	4.85225
16650879	2.129	2.27133	2.0665	2.39994	3.33859	2.41514	2.73562	2.57369	2.8385	3.27735	2.24314	2.95365	2.3514	2.07356	2.91714
16650881	6.01381	5.88771	4.91962	5.41426	5.85171	4.46168	5.3796	4.78852	6.31952	5.01311	6.08289	5.5262	4.59378	5.68197	4.9267
16650883	2.67924	3.78956	3.50719	3.1624	4.26331	2.719	2.32557	2.30639	2.40979	4.09748	3.35181	2.53719	3.56407	3.46324	4.9666
16650885	1.40244	1.33114	1.43121	1.3788	1.46214	1.38754	1.40451	1.2219	1.45213	1.34782	1.4522	1.42097	1.57205	1.40237	1.34015
16650887	2.01406	2.1558	1.77621	4.28572	2.97827	2.55304	2.04448	2.20697	1.52131	1.60795	2.01925	1.88774	1.75934	2.16522	2.19684
16650889	2.33181	1.54983	1.76182	1.89661	2.23581	2.89322	1.6445	2.25827	3.05771	2.23795	1.66608	2.41825	1.92179	1.39788	1.66829
16650891	1.92164	2.93409	2.94005	2.56386	2.57362	2.8212	2.57198	2.33743	3.31184	1.72752	2.08065	2.08645	2.05632	2.90624	2.14476
16650893	1.53071	2.18423	2.15678	1.54657	3.90671	1.92537	2.69466	1.79173	1.89014	2.01485	2.08239	1.58042	1.80084	1.94136	2.07288
16650895	1.50872	1.45089	1.38258	1.74695	1.38951	1.58533	1.61191	1.55509	1.24902	1.24262	1.37815	1.63495	1.46555	1.3926	1.37292
16650897	1.32731	1.48164	1.77951	1.97277	3.02896	2.3164	2.73313	1.45063	1.96323	2.31766	1.51964	1.78102	2.29373	2.39923	3.05923
16650899	1.78689	2.20302	1.95964	1.93036	1.99863	2.57794	2.07179	1.65599	2.03565	2.05794	1.86443	1.72064	2.17862	2.21797	2.12523
16650901	3.20555	2.24435	2.48637	2.00671	2.60502	2.81497	2.73864	2.54237	2.47347	2.71264	3.96473	3.16196	2.4579	3.01884	3.12974
16650903	1.43788	1.427	1.47971	1.41827	1.66639	1.34493	2.29156	1.62048	1.47971	1.37567	1.63135	1.54795	1.52636	1.89996	1.26163
16650905	1.55358	1.5031	1.61442	1.26312	1.52874	1.61013	1.35619	1.48905	1.43841	2.08685	1.40766	1.59772	1.37962	1.67292	1.28782
16650907	1.47789	1.4818	2.06696	1.52779	1.97377	1.31758	1.65702	1.61895	1.82894	1.6053	1.35213	1.68278	1.41128	1.49439	1.41313
16650909	1.51999	1.47236	1.30329	1.69048	1.73871	2.04652	1.42796	1.57516	1.51999	1.64644	1.51999	1.38311	1.36858	1.33644	1.48773
16650911	2.60156	2.23664	3.42887	2.02792	2.59765	2.04102	2.78383	2.39914	2.29166	3.26214	2.33724	1.87936	1.75416	1.94304	1.88781
16650913	1.95809	1.62484	2.90677	1.73649	1.93971	3.60984	2.36841	2.77738	2.66108	2.52358	2.78118	2.80158	2.66555	1.74902	1.86876
16650915	1.97346	1.31112	1.84693	1.62702	2.00876	1.50852	1.50184	1.6775	2.07185	1.92529	2.07546	1.96716	1.44728	1.52947	1.50765
16650917	1.46645	1.14119	1.39937	1.13958	1.19314	1.25001	1.36383	0.951097	1.3505	1.25081	1.08444	1.28783	1.27881	1.3519	1.18183
16650921	1.71691	1.68674	2.29543	1.78928	1.93822	2.30844	2.43403	2.5639	1.86683	1.84685	1.87449	1.54222	2.76463	2.1071	2.03279
16650923	1.70853	2.42814	2.21109	1.54312	1.69155	2.12673	2.06861	2.66312	1.72053	2.56905	1.98672	1.80661	1.90416	2.17832	2.06861
16650925	3.17906	2.43849	2.66	1.7258	2.07372	1.60818	2.00671	2.00477	2.00671	1.86439	1.53181	1.88917	1.95843	2.15047	2.09478
16650927	1.72546	2.93061	2.39152	2.13491	3.09973	3.38071	2.78895	3.38847	3.59247	3.36356	2.26355	2.9255	3.40773	2.85556	2.00441
16650929	3.22727	3.27954	2.87905	3.79366	3.10009	2.43995	3.01228	3.10656	2.58127	3.18969	3.58849	2.54258	2.89883	3.29232	3.10604
16650931	1.71091	1.4722	1.53521	1.75282	1.87737	1.30193	1.58831	1.48119	1.48467	1.42236	1.60317	1.55891	1.50705	2.07119	1.61467
16650933	1.64541	1.43347	1.47446	1.38059	1.41425	1.69977	1.65998	1.45563	1.46025	1.49434	1.50603	1.3795	1.478	1.63804	1.46305
16650935	1.59966	1.5389	1.99623	1.67943	1.31874	1.4448	2.06626	1.56065	1.74235	1.69838	1.78763	1.92268	1.60196	1.44961	1.45778
16650937	1.56632	1.99161	1.74098	1.44245	1.80199	1.87528	1.53208	2.28536	2.11655	1.88068	1.86004	1.86259	1.60489	1.86326	1.78391
16650939	2.05211	2.90251	1.88094	2.73272	4.2675	4.26561	2.16167	2.60756	2.11082	2.50109	1.63656	3.3573	1.43423	2.48859	3.60516
16650941	2.9868	3.00473	2.31707	2.70861	2.95787	2.69022	2.95017	2.76209	2.62507	2.89195	2.34716	2.85903	3.0175	3.18832	3.03602
16650943	1.96294	1.8907	1.78828	2.10632	1.98072	2.22094	2.15867	1.75871	1.76052	1.9313	1.67068	2.32088	1.9889	2.25104	1.89616
16650945	6.17374	6.08436	6.17171	5.71836	6.16195	6.12031	5.67656	6.05996	5.80872	5.9224	7.08864	6.10208	6.18554	5.80853	6.96348
16650947	2.90863	2.68124	2.71335	2.74582	3.28795	2.75986	2.55894	3.18591	2.51992	2.75263	3.08092	2.69846	2.75235	3.06516	3.13989
16650949	1.89143	1.78528	2.34042	2.73415	2.55338	2.18793	2.00948	2.17581	2.79442	2.1094	2.34745	2.0767	2.49957	2.32843	2.00085
16650951	1.96294	1.57465	1.40591	1.48119	1.41327	1.64474	1.48119	1.71281	5.39504	1.36137	1.68449	1.39155	1.31177	1.44641	1.69635
16650953	1.49046	1.37113	1.22161	1.55277	1.49131	1.66256	1.37775	1.49277	1.41166	1.49131	1.51999	1.37824	1.97455	1.26103	1.76579
16650955	1.39575	1.98231	1.5657	1.44583	1.56836	1.44262	1.44127	1.391	1.28871	1.22807	1.48495	1.30329	1.94665	1.60074	1.13288
16650957	2.1567	2.15964	2.58524	2.1567	2.34219	2.57132	1.46555	2.34443	2.03042	1.99454	2.1567	1.96306	4.1349	1.50844	1.95262
16650959	1.47988	1.31656	1.58227	1.64786	2.39082	1.83671	1.48187	1.46697	1.5348	1.74817	1.55517	1.71459	1.56813	1.7977	1.61116
16650961	1.4985	1.83184	1.45857	1.63149	1.74347	1.74137	2.10915	1.55744	2.05885	2.84634	2.2336	1.80536	1.5832	1.60862	1.86238
16650963	1.52994	1.3909	1.58151	1.56507	1.71977	1.35141	1.23764	1.6622	1.35154	1.63534	1.7952	1.453	1.48026	1.30763	1.64352
16650965	1.74087	2.14772	2.24861	2.76674	2.93891	3.06726	2.10538	2.1112	2.47415	2.47166	1.77294	2.58141	2.02528	2.28042	2.96287
16650967	1.73787	1.84529	1.89149	1.6722	2.51574	1.8956	1.71896	1.96819	1.72396	1.63204	2.58756	1.70135	2.15289	2.01399	2.54427
16650969	2.25404	1.98142	2.11986	2.83595	2.07565	2.59791	1.61652	2.25461	1.39131	2.25571	1.71378	1.89258	1.70806	2.06927	2.46898
16650971	1.90119	2.01629	2.19878	2.03965	1.91691	2.88673	2.02287	1.95586	2.27038	1.81106	2.07312	2.22869	2.20944	2.70103	3.36712
16650975	1.69495	1.39179	1.43759	1.38158	1.33778	1.24232	1.26078	1.39687	2.50693	1.12734	1.39827	1.25386	1.43742	1.29711	1.28923
16650977	2.13219	1.81931	2.16877	2.18822	1.97271	2.04455	2.22445	2.15196	2.31102	2.05206	2.53938	1.98977	2.22345	2.46518	2.07947
16650979	1.69264	2.16426	1.47929	2.15082	1.93846	1.43878	1.71809	1.44388	1.652	1.53841	1.48565	1.17763	1.71905	1.86997	1.46335
16650981	1.76063	1.72869	1.52456	1.82533	1.91523	1.71907	1.81311	1.63204	1.71937	1.72951	1.60789	1.48366	1.44465	1.52436	1.75179
16650983	3.0801	2.31685	2.60686	2.53452	3.26991	2.64949	2.17638	2.8652	2.75952	3.04518	2.34876	2.43652	2.6055	2.41738	2.62055
16650985	3.87442	4.1057	4.37427	4.81201	4.13589	4.39774	4.49734	3.93026	4.60818	4.6676	4.55703	4.07671	4.35964	4.77611	5.60736
16650987	1.52505	1.29185	1.58523	1.50433	1.33821	1.58856	1.61682	1.29758	1.52444	1.35338	1.27562	1.21767	1.49719	1.69196	1.20928
16650989	2.91591	3.08013	2.92964	2.50374	2.74558	2.7728	2.58957	2.78206	2.33588	3.95054	3.21518	2.08925	2.93873	3.18243	1.87666
16650991	2.0863	2.16121	3.41463	2.85926	2.53536	2.48527	2.20948	2.61965	3.04117	2.51992	3.49485	2.65421	3.21001	3.009	3.75061
16650993	3.42941	2.36551	2.30215	2.17268	2.44366	2.52577	2.05857	1.89992	2.11853	2.61928	2.31418	2.38031	2.77059	2.11202	2.75157
16650995	1.49405	2.09471	2.83588	1.71486	1.88653	1.9441	2.07259	1.8578	1.87136	2.09432	1.94181	1.78663	2.47079	2.16902	2.06859
16650997	1.62781	1.59851	1.90016	1.7295	2.41167	1.96019	1.63567	1.72648	2.24133	2.24015	1.28427	1.53888	2.0714	1.68355	1.80971
16650999	1.55503	1.54971	1.63516	1.5298	1.41969	1.33571	1.48144	1.61473	1.52303	1.45113	1.21423	1.43211	1.35592	1.45053	1.43068
16651003	1.44129	1.34547	1.44332	1.47762	1.23295	1.58992	1.42753	1.77803	1.50093	1.39837	1.28065	1.55871	1.59672	1.60967	1.64871
16651005	1.75054	2.03147	1.4349	2.53797	1.82841	1.75997	1.84746	1.92204	1.99685	2.04271	1.55564	1.77424	1.5293	1.68616	1.62415
16651007	3.14463	4.33007	4.37118	4.28938	4.4873	4.18152	3.57115	3.6766	4.02725	4.40312	2.28519	3.67284	3.24437	3.82392	3.80986
16651009	2.21489	2.37717	2.85832	2.16541	2.21247	2.47284	2.16831	2.54068	1.94379	3.66473	2.48553	2.12303	2.31715	2.53415	2.3615
16651011	2.32745	2.05308	2.04627	2.28816	2.37554	1.58062	1.64487	1.91005	2.50445	1.93529	1.44108	2.1532	1.61984	1.93245	1.42797
16651013	5.87897	5.77312	5.88292	5.41369	4.44759	5.54099	4.33033	5.3719	5.14406	6.1411	5.61683	4.59208	5.01766	4.7021	5.67804
16651015	1.9061	1.53169	1.29317	1.56836	1.54435	1.60852	1.57987	1.56297	1.49446	1.54435	1.5065	1.29835	2.6669	2.46773	1.42933
16651017	1.93698	2.26791	1.70875	1.72698	2.30305	2.48847	2.2885	1.85896	2.05004	2.40371	1.5231	2.37244	2.00953	1.79522	1.91287
16651019	4.20453	3.45188	5.1595	3.82595	4.4909	4.39448	3.41739	3.99235	4.00852	3.4866	3.83148	4.41974	4.73424	3.67553	3.81881
16651021	1.75583	1.4947	1.84403	1.52124	1.22901	2.06312	1.35041	2.81733	1.91499	2.35735	2.18615	1.60253	2.40086	1.50238	2.78458
16651023	1.19225	1.2084	0.995075	2.15964	1.12151	1.39416	1.67537	1.64632	1.2084	1.78571	1.16103	1.11903	1.41551	1.3749	1.16422
16651025	6.348	6.11362	7.18845	6.3198	6.99214	6.30811	5.87829	6.4245	5.9989	6.4984	7.09133	6.05774	5.87426	6.63346	6.81585
16651027	2.01858	2.0982	2.15742	1.9507	2.20335	2.25155	2.14661	2.17679	2.20952	2.08312	2.494	1.90187	2.13165	2.24025	2.08275
16651029	2.37712	1.79062	3.22003	2.58345	2.89388	2.33756	2.4188	2.31191	5.25111	2.0972	3.96473	2.19725	2.37712	2.45342	2.80774
16651031	2.78712	2.48541	4.95364	2.93218	3.16766	2.93371	3.01869	4.71645	3.14812	3.50091	4.91761	3.57859	3.07672	2.4698	2.27291
16651033	1.65137	1.43083	1.22163	1.39937	1.29859	1.51024	1.42492	1.25081	1.44654	1.278	1.42284	1.2516	1.58394	1.22807	1.49806
16651035	2.77843	2.47221	3.68329	2.50386	4.26157	3.09798	2.55714	2.08889	3.55877	2.46085	2.71692	3.56458	2.07715	2.87057	3.66525
16651037	1.45208	1.95698	1.36503	1.71985	1.45208	1.21733	0.991605	1.391	1.2084	1.32563	7.95685	1.36137	1.43423	3.10859	1.53739
16651039	1.32228	1.71588	1.87998	1.49848	1.69398	1.32454	1.6164	1.23077	2.57894	1.7721	1.35575	1.48029	1.69165	1.47535	1.62727
16651041	1.72572	1.60103	2.39292	1.80676	1.49726	1.88952	2.40006	2.00039	1.96187	2.08244	2.96487	1.73324	1.7582	1.81336	2.60935
16651043	1.60178	2.05818	2.25045	1.39286	1.8074	1.83273	1.51998	1.22821	1.68549	1.47895	1.90126	1.66906	1.1197	1.73487	1.65831
16651047	2.25418	2.5099	2.37106	3.52857	2.95172	2.30895	2.11134	2.56413	2.00716	2.58161	2.76458	2.72412	2.54069	2.11935	2.63255
16651049	1.83211	1.95698	1.88335	2.81145	1.78137	1.95698	2.05805	2.30898	1.88762	1.47971	2.15182	2.12686	1.59856	2.39884	1.65284
16651051	1.59191	1.31666	1.5688	2.07303	1.3988	1.86501	1.69206	1.48119	1.69951	2.10163	1.49504	1.66019	1.48337	1.56718	2.10631
16651053	1.58657	2.02979	1.64114	1.92974	1.63572	1.46452	1.7839	1.50558	1.84947	1.62867	1.41258	1.63474	2.19608	1.78601	1.45789
16651057	1.4754	1.48295	1.70643	1.62767	2.12332	1.50523	1.59755	1.38487	1.48246	1.6368	1.58968	1.37432	2.03708	1.5971	2.34158
16651059	1.37721	1.25641	1.44482	1.52991	1.4616	1.50303	1.28623	1.34903	1.52417	1.36696	1.60341	1.29511	1.26325	1.5284	1.3817
16651061	1.3289	1.36814	1.43273	1.51183	1.73401	1.55155	1.73232	1.24059	1.77966	1.4231	1.30138	1.38911	1.33252	1.61582	1.37155
16651063	1.6705	1.72314	1.57296	1.85089	1.87772	1.56947	1.77806	1.77637	1.67546	2.36479	1.97464	1.83895	1.59085	1.52275	1.87858
16651065	2.20459	1.60097	2.51283	2.17314	2.62999	2.44252	2.17578	1.72423	2.14768	2.87239	2.31515	1.99313	1.80475	1.49677	2.07177
16651067	1.99027	1.49823	1.84549	1.58101	1.84816	1.87275	1.93378	2.32144	2.52364	2.06049	1.53555	1.78601	1.98699	1.97324	1.50027
16651069	1.59901	1.52361	1.5389	1.53522	1.63276	1.72977	1.67547	1.386	1.67136	1.34837	2.07875	1.77885	1.48887	1.60862	1.39889
16651071	1.967	1.80179	1.91342	1.98912	2.06329	1.94754	1.76536	2.03687	2.23398	1.91773	2.01059	1.96713	1.61081	2.89588	2.80959
16651073	1.13124	1.47006	1.52279	1.49511	1.34879	1.25139	1.41073	1.44129	1.36641	1.20137	1.35037	1.30367	1.35161	1.38691	1.8246
16651075	1.93234	2.21032	1.69961	1.78357	1.98231	2.09738	1.46181	1.56297	1.92068	1.74102	2.03178	2.37031	1.67913	2.01674	2.28174
16651077	3.95798	4.43375	5.11015	4.14103	4.51579	3.84822	4.68538	4.76079	4.0383	4.85554	6.02271	4.24613	4.00673	4.40576	4.00632
16651079	1.26702	1.90419	1.61398	1.40382	2.16502	1.86253	2.18317	1.40843	2.00032	1.60875	1.72688	1.33381	1.7517	1.4542	1.36836
16651081	1.54435	1.6354	1.3505	1.54312	1.739	1.47698	1.53426	1.23844	1.46555	1.32901	1.41258	1.35023	1.28104	1.11798	1.37005
16651083	2.76529	3.2405	2.68095	2.44615	3.24711	2.55712	2.72393	3.1355	2.2925	2.68961	2.31401	1.79431	3.25434	2.59601	2.85065
16651085	3.1785	2.5812	4.34827	3.01556	3.82239	3.28214	2.93464	2.97083	3.34125	2.65268	2.7305	3.77564	2.86628	3.16616	2.51571
16651087	1.44011	1.62834	1.66265	1.52887	1.57943	1.58271	1.76412	1.42199	1.53067	1.56027	1.215	1.5467	1.44932	1.61796	1.56216
16651089	1.73168	1.43856	1.66676	2.42569	2.09147	1.6912	1.6023	2.14344	2.02071	2.17783	1.76853	2.08639	1.9112	2.09844	1.82844
16651093	3.06087	3.46749	3.53313	3.70117	2.99608	3.18716	2.62098	3.25275	3.49698	3.4519	3.78682	3.36068	3.5665	3.41211	2.92983
16651095	4.21938	3.87615	4.23546	4.47497	4.48748	4.32374	3.90119	4.43469	3.66673	4.4801	4.2029	4.34505	4.32513	4.32107	4.7366
16651097	1.86585	2.42509	2.05183	1.62517	1.71284	1.56986	2.06239	2.03845	1.94106	2.05766	2.52946	1.68189	1.83625	2.98186	1.93957
16651099	1.59304	1.43574	1.66224	1.63421	1.47308	1.54444	1.52203	1.87403	1.63295	1.5673	1.48522	1.51003	1.373	1.50261	1.43778
16651101	1.17863	1.32688	1.75633	1.44583	1.46555	1.38955	1.75895	1.45752	1.19314	1.31447	1.65122	1.43957	1.46555	2.15468	1.46555
16651103	1.99364	1.81117	1.75641	1.87887	2.45845	1.85999	1.60685	1.8259	1.78937	1.69861	1.67046	2.04424	1.88087	1.95376	2.25968
16651105	1.43374	1.33174	1.49795	1.54822	1.22832	1.36655	1.54128	1.40554	1.63594	1.5871	1.21827	1.85976	1.28996	1.27693	1.88742
16651107	2.5334	1.77287	2.78129	2.11389	2.41574	1.69059	2.03429	1.94929	1.72069	2.30507	1.57037	1.97377	1.90488	2.20994	2.17176
16651109	2.4662	2.96972	3.18745	2.68311	2.7704	2.53713	2.87221	3.07455	2.89411	2.94612	2.76914	2.99743	2.37945	3.00015	2.60759
16651111	2.12851	2.67277	2.36292	2.03394	1.89032	2.90656	2.1757	2.36794	2.42379	2.30122	2.10418	1.69573	1.88656	1.77267	2.37103
16651113	1.61192	1.59941	1.43196	1.51289	1.50624	1.80974	1.67496	1.53739	1.58862	1.41505	1.33321	1.54973	1.57064	1.81038	1.25001
16651115	1.65619	1.87226	1.64503	1.75646	2.78998	2.30328	1.90476	2.15229	2.67205	2.27745	1.2943	1.93357	1.84179	1.65374	2.61173
16651117	1.19225	1.92537	2.07123	2.22413	2.12803	2.5178	2.20692	2.46215	3.05771	2.69299	4.92111	3.22462	1.21497	1.08038	1.51024
16651119	1.56777	1.52893	1.54032	1.70179	1.48003	1.68263	1.40729	1.35906	1.66224	1.98764	1.51495	1.71687	1.39309	1.52519	1.69997
16651121	1.75345	1.97668	1.77537	2.33187	2.07802	2.10081	2.01242	2.41418	1.86858	2.52321	1.73356	2.02892	1.76256	1.47565	2.22962
16651123	4.7665	4.3316	4.67391	4.77528	4.67038	4.59081	4.70467	4.60796	4.63777	4.31469	4.56391	4.29209	4.48803	4.81013	4.34667
16651125	1.45131	2.01277	1.73054	1.5452	1.77393	1.76047	2.01762	1.60367	2.19205	1.54088	1.59883	1.61035	1.60032	1.82914	1.62396
16651127	2.46145	1.80776	3.25449	2.23545	2.33368	3.00988	3.66229	2.60965	2.48642	2.60822	2.91729	2.20066	3.74195	3.49582	3.00818
16651129	2.26629	1.93486	1.84005	2.22413	1.65233	1.6848	2.25926	1.79307	1.86475	2.00317	1.5072	1.75866	1.66818	1.84066	1.79307
16651131	2.013	2.08322	2.1403	1.91983	2.17996	1.98841	1.95519	2.67159	1.94681	1.92308	2.14695	1.74917	2.07541	2.14706	2.14573
16651135	3.20934	3.07456	3.11651	4.36118	3.87137	4.12932	3.51881	3.30351	3.7076	3.57157	4.77936	3.13016	4.19295	3.57157	3.57157
16651137	1.91984	1.63344	1.63344	1.94001	1.66702	1.67277	1.58554	1.7015	2.29266	2.54434	1.48522	1.55353	1.45438	1.27953	1.86517
16651139	1.78468	2.09437	2.13523	2.16814	2.1066	1.75515	1.94721	2.07585	2.25477	2.17829	2.10661	1.95192	1.58986	1.76126	1.96931
16651141	2.55861	3.08474	2.27511	2.16341	3.60801	2.93943	2.9449	1.92328	2.15324	2.89873	1.96672	2.61276	2.94731	3.39183	2.16115
16651143	1.6664	1.92537	1.59856	2.00671	2.43974	1.57485	1.59856	1.7443	1.83085	1.94313	1.63191	1.32563	1.72138	1.71066	1.89616
16651145	2.73841	2.31231	2.74034	2.40916	2.32553	2.58686	2.17772	3.34587	1.9509	2.09679	2.01957	1.4415	1.46526	2.33686	1.70356
16651147	1.57245	1.73759	1.48457	1.96514	1.73344	1.655	1.89654	1.71066	1.6837	1.58465	1.61268	1.69315	1.40729	1.61488	1.42266
16651149	1.35655	1.5315	2.02511	2.26214	1.95778	1.7753	1.80311	1.83484	2.18572	1.84151	1.89206	2.02804	1.95371	1.80279	2.10247
16651151	2.1134	2.40992	1.9547	2.77537	2.86361	2.26715	2.7449	2.18105	2.76601	2.31346	2.161	2.16475	2.52125	2.45294	1.98239
16651153	1.5119	1.6682	2.06289	1.86873	1.74348	2.66945	1.82924	1.36017	1.69611	1.52602	1.4403	2.12908	1.94177	2.27333	1.69879
16651159	3.51728	3.1192	3.66203	3.00613	2.71559	3.29721	2.6348	2.42258	3.42446	3.14321	2.10661	3.37414	2.4301	3.08738	2.78918
16651161	1.65223	1.3567	1.65401	1.65223	2.00049	2.80258	2.53759	1.81923	1.71339	1.51627	1.42456	1.70875	1.28021	1.41469	1.38761
16651163	3.67713	2.50259	3.30409	2.98829	4.50869	2.57935	3.36346	3.94184	3.29746	4.20694	3.79667	3.1596	2.98951	3.58882	2.94383
16651167	1.94371	1.61191	1.32471	1.94403	1.5558	1.56934	1.90467	1.51389	1.73275	1.7772	1.48064	2.04762	1.70398	1.94403	1.51024
16651169	2.38881	2.39196	1.79584	1.87257	2.06713	2.06974	2.20562	2.64186	2.33842	2.15481	2.11964	2.2547	2.17058	2.50734	1.99248
16651171	1.43546	1.95354	2.03224	1.36775	1.97139	2.131	1.84492	1.80872	1.80442	1.53731	1.70827	1.75035	1.94108	1.92399	1.45979
16651173	1.73788	1.96012	2.13881	2.32528	1.73178	1.87515	2.18909	1.8329	1.70209	1.57421	1.71583	1.92915	1.72979	1.87426	2.36179
16651175	7.42993	7.0364	8.51905	7.1865	6.89042	7.74158	6.8705	8.2197	6.39673	7.01202	9.48962	7.59393	7.14286	6.8478	7.95201
16651177	2.07462	1.79694	1.84361	2.01309	1.93288	2.04965	1.85535	1.85273	1.62119	2.15548	1.84222	1.81575	2.40284	2.18472	2.0305
16651179	6.59322	6.82904	7.36779	5.83721	6.64916	6.90621	7.24412	8.07199	6.77092	7.7374	7.97182	6.20506	7.32153	7.32519	6.6978
16651181	3.05037	3.34575	3.74535	1.89272	2.7752	3.04894	2.51891	2.90964	4.17656	3.78212	4.14617	4.20785	2.22821	2.51148	3.9142
16651183	1.63967	1.96803	1.62151	1.65992	1.73387	1.57203	2.09459	1.68405	1.84236	1.44139	1.39092	1.67521	1.91238	1.61689	1.48789
16651185	1.16349	1.39682	2.04452	1.15817	1.38951	1.54311	1.27881	1.19378	1.45208	1.41258	1.59612	1.32563	1.28615	1.32857	1.23338
16651187	4.31614	3.66749	5.0846	4.94621	5.16923	5.42642	5.17252	5.76104	4.62523	5.48546	6.01668	5.90729	4.1689	5.00291	4.98512
16651189	2.62722	1.63967	2.32331	2.60455	2.43597	1.74187	1.97029	2.03904	2.28029	2.2298	2.07869	1.85065	1.91238	1.59078	1.76082
16651193	4.30675	4.12337	3.41379	3.90954	4.93766	4.16673	4.42679	4.43124	5.70797	5.83721	2.5868	3.15218	5.07459	4.4714	3.33356
16651195	3.93331	4.92125	3.45738	4.24944	4.72707	3.98608	4.90305	4.52452	5.50445	5.69566	2.89061	3.8987	3.2321	3.76194	3.29593
16651197	3.74353	3.77539	3.38432	3.66701	4.14035	4.03815	4.10139	4.37583	4.53168	4.76554	3.42858	2.81133	2.90095	4.01592	3.5525
16651199	5.51704	5.68434	5.00876	5.90861	5.89286	5.7793	6.25824	6.45926	6.52619	6.78384	5.03239	5.19143	5.72376	6.00887	5.24067
16651201	5.6329	5.41086	5.04681	6.40863	6.17928	5.94905	6.21433	6.00262	6.60309	5.27824	4.21815	4.75657	5.58997	4.92463	4.02978
16651203	1.41377	1.30973	1.4603	1.69585	1.51329	1.89251	1.35123	1.72838	1.59784	1.43892	1.41092	1.62762	1.45424	1.44628	1.4229
16651205	2.06165	2.10018	1.83932	1.81318	2.30997	2.84723	3.13378	2.45977	2.19479	2.0153	2.02084	2.12817	2.34745	2.41026	1.84694
16651207	2.3149	3.938	1.48119	1.80411	1.36503	1.34493	1.96011	3.22003	1.68672	2.44709	2.45485	2.78203	1.76454	1.2084	2.6412
16651209	2.42056	1.68453	1.81458	1.47125	1.54503	1.57888	2.83073	1.48996	1.88083	2.12428	1.79422	1.92711	1.47783	2.64199	1.42997
16651211	5.93452	5.63598	5.84525	4.31473	4.41827	6.50364	6.43682	6.18259	5.76845	6.22876	3.2841	4.85612	4.84667	5.90942	5.05322
16651213	2.87248	2.26395	2.90022	3.81601	2.01149	3.30672	3.60884	1.98576	2.87248	3.60884	4.06946	4.48015	1.72382	3.34257	3.15898
16651215	6.26461	5.99283	6.55273	5.72232	6.81595	6.45283	5.48129	6.7893	5.57967	6.2696	8.09355	6.12027	6.26461	5.82064	6.98858
16651217	4.14068	4.0202	3.58622	3.53641	3.1127	4.35195	4.8697	3.89626	4.36124	3.57518	3.06293	4.0111	3.45179	3.90427	3.15968
16651219	4.05779	4.01802	3.67203	3.65045	4.32023	5.866	6.51872	5.60671	6.43322	5.95286	2.32118	3.50596	2.29515	3.58613	2.4917
16651221	5.37183	4.6651	5.13978	4.04405	4.16376	5.75012	5.71028	4.96978	5.39998	4.83528	4.07576	4.34968	4.18385	5.0764	3.60572
16651223	2.80186	2.43772	2.42937	2.58309	2.07835	3.45816	4.8666	3.3894	3.99004	3.66768	2.0527	1.88055	2.72961	2.58418	2.49132
16651225	4.06946	3.31943	4.95016	3.09283	2.63753	4.45908	5.8471	5.16876	4.83301	5.24284	2.3149	3.2783	4.67672	3.99912	4.33895
16651227	4.45638	4.36874	4.37447	3.01567	4.52832	4.44932	5.38009	4.9501	4.69797	4.65842	2.65716	4.20443	4.47548	5.07277	2.93483
16651229	1.8333	2.14307	1.78922	1.65755	1.4153	2.31448	4.09606	2.47607	3.5509	3.37094	1.95451	1.99506	1.53687	1.89991	1.91716
16651231	4.21708	5.14363	5.26517	4.82978	4.04411	6.21122	6.36628	5.95955	5.53227	5.79335	4.18318	4.55971	5.1502	5.30349	4.60476
16651233	3.19914	4.65967	4.75762	2.87925	2.57548	5.66441	5.48456	5.05076	5.38926	4.97475	1.99228	2.75713	4.0216	5.12681	3.41767
16651235	2.97409	2.74386	2.64139	2.31838	2.26252	3.73822	4.91459	3.97684	3.70928	3.52346	1.86581	2.08032	2.43476	3.45261	2.39813
16651237	7.25422	6.92082	7.20943	5.69907	5.86388	7.22618	6.93938	6.97669	6.86809	6.61378	6.26216	6.52028	6.30171	6.79248	6.87501
16651239	3.41878	2.59924	4.29887	3.30516	3.52766	5.13861	4.7191	4.21709	4.88867	4.01782	2.86525	3.45959	2.82742	3.40828	3.51207
16651241	4.71717	4.23015	4.11743	3.32535	3.53301	3.71323	4.31116	3.47045	4.56465	3.36563	3.2935	4.32931	3.18652	3.75596	3.3836
16651243	5.81272	4.34617	5.65735	3.80477	4.33841	5.41149	5.95147	4.68247	5.33489	5.09204	4.53829	4.50969	5.97427	5.22599	4.87453
16651245	4.0756	3.66851	4.5221	3.31456	3.01444	3.51104	4.65387	3.2824	3.62647	4.16784	3.70629	3.24606	4.11088	3.53144	3.59532
16651247	5.19536	5.792	5.02144	3.48493	4.32807	6.33596	6.05413	5.56937	6.04634	4.98561	4.52999	4.974	4.48372	5.78826	5.08521
16651249	5.4282	4.37937	4.20624	4.92515	5.16718	5.37041	5.18286	4.09382	4.83311	4.93783	4.8241	4.72962	4.97469	5.30766	4.98474
16651251	2.06297	2.32436	2.0428	1.98095	2.34999	2.33296	2.53463	2.49339	2.68668	2.00557	2.42896	2.68501	2.26335	2.55099	2.49785
16651253	1.64474	1.86051	1.78061	1.65309	2.15333	2.00084	2.20558	2.0696	2.39872	1.8365	1.85009	1.8156	1.70127	1.5667	1.41307
16651255	3.09618	2.9014	3.65838	2.37117	2.58613	4.12663	3.24116	4.00359	3.12804	3.24759	5.27698	2.82354	3.84139	3.42269	3.06127
16651257	1.4258	1.80461	1.21544	1.31003	1.35884	1.27393	1.4182	1.50225	1.2809	1.33938	1.39412	1.29421	1.3682	1.36168	1.23604
16651259	4.3221	3.87891	4.59797	3.93978	4.85411	4.1987	4.1498	4.79279	4.25918	4.56382	5.04949	4.23769	4.2337	4.69813	4.42103
16651261	5.25195	5.44328	5.25999	4.83387	5.40962	4.40172	5.71441	5.29805	5.38977	5.24527	4.74154	4.83152	5.0784	5.25618	4.86159
16651263	4.5177	4.03229	2.86783	2.42356	3.8908	4.02059	4.29131	2.9602	4.68708	4.48425	2.16895	4.97177	3.8908	4.57951	3.20192
16651265	6.0034	6.37093	6.49723	5.88951	6.0501	5.97396	6.50033	5.99825	6.25424	6.86223	5.4426	6.38084	6.63135	6.53278	6.67673
16651267	5.15962	4.87717	6.86043	3.14367	4.10765	5.38905	5.33884	6.93967	6.46235	6.17667	5.92134	4.3847	3.79039	5.08454	5.19012
16651269	4.8846	5.45216	5.48583	4.26802	5.95399	5.943	6.28105	5.4353	5.53204	6.48346	3.88466	5.81937	5.68264	5.36137	5.44972
16651271	5.44116	6.02999	5.59635	5.74638	6.38397	5.49892	6.18254	5.18836	6.00873	5.45719	5.46566	6.53699	6.22786	5.55375	6.01663
16651273	2.01149	4.2434	2.31751	1.56836	1.28311	2.2625	3.42672	1.49046	1.56994	2.53759	2.6302	2.84547	1.65865	1.48119	1.59971
16651275	5.06897	4.72583	3.32365	4.45762	5.1681	4.82426	5.99239	5.21165	5.32496	5.78522	3.82809	5.83351	4.98932	4.78434	5.20064
16651277	5.03592	5.50881	5.37751	4.08242	4.31519	4.43439	6.00136	5.63989	5.31203	5.84679	2.68526	5.03972	4.98137	5.85101	5.21881
16651279	5.27812	4.06118	5.0623	4.19985	4.15347	4.56778	6.03641	4.43623	4.85996	5.06354	4.7578	5.05835	4.87915	4.43032	4.3309
16651281	3.31792	2.71334	2.40711	2.44168	3.61105	3.40029	4.29356	3.50251	4.22339	3.68557	2.17748	3.14068	3.07382	3.94061	3.25111
16651283	5.64486	4.63374	4.89836	4.65473	5.58487	4.86712	6.07712	4.55391	5.04181	5.91097	4.63329	5.80717	4.46731	5.56567	5.82988
16651285	4.81238	4.33836	3.57623	4.47875	4.81648	3.34286	5.16283	3.73131	4.79639	3.90433	2.7193	4.18758	3.65543	4.49809	2.67772
16651287	2.26781	2.45582	2.65237	2.6602	1.79488	3.4749	4.45762	2.9259	2.92903	3.24389	2.05009	2.97014	2.66313	2.84264	2.59743
16651289	1.60967	2.08353	1.6711	1.72494	1.62973	1.76183	2.86606	1.49049	1.63141	2.2134	1.51802	1.45664	1.44155	2.25422	1.24575
16651291	1.95081	1.79755	1.69915	1.92976	2.2584	1.73646	2.32057	2.04043	2.69204	2.9877	1.67186	1.7852	1.65418	1.95295	1.94911
16651293	2.40772	1.9534	2.9965	2.29684	2.94234	2.34127	2.33571	1.93183	2.93441	2.2945	1.77731	1.67642	1.88601	3.69608	2.43306
16651295	2.09507	2.27535	2.04943	2.01253	2.01515	2.69159	3.179	1.64338	3.23021	2.276	1.55447	1.87396	1.5442	2.03154	1.39105
16651297	2.5052	3.28285	1.68672	2.14853	3.76816	3.05032	4.5346	3.83431	4.0125	2.88475	3.17309	3.03163	3.05032	3.38497	1.91426
16651299	6.09453	5.87446	5.54255	5.29927	6.37529	6.39157	6.30694	5.9588	6.24374	6.5962	5.8896	5.87235	5.60444	6.18301	6.48586
16651301	1.44174	1.63175	1.43857	1.29182	2.26657	1.78221	2.38873	1.63446	1.44642	1.97099	1.49985	1.48598	1.4341	2.20994	1.77012
16651303	2.72186	3.41551	1.76503	1.55885	2.60962	2.51172	3.15576	2.75283	2.45754	2.06198	1.80371	2.00914	1.6916	2.80755	2.00924
16651305	4.66565	4.80147	4.07185	4.9922	4.92421	4.31873	5.85941	5.38595	5.17096	4.98879	5.27597	5.21029	5.3015	4.59458	4.5167
16651307	2.64213	2.40353	2.09657	2.6344	2.53495	2.65589	1.9619	2.2339	2.4884	1.6823	1.72115	2.14054	2.2605	2.51311	1.65159
16651309	2.65957	2.58654	2.39945	3.00975	3.02051	2.97645	4.24155	2.5645	3.75915	2.28432	2.43177	2.95554	3.30902	3.41638	2.80197
16651311	2.35793	2.51822	2.2388	1.93032	2.36164	2.84578	3.18567	3.49425	2.58073	3.314	2.36456	3.13694	3.03955	3.15523	2.41632
16651313	2.50669	2.65116	3.81789	3.42242	3.42088	3.33626	3.53799	3.1977	3.99555	3.31683	2.96802	3.33967	3.27489	3.47103	3.89059
16651315	5.20231	4.40013	5.49925	5.83647	4.95016	5.67425	4.59983	5.49607	4.47811	4.6952	4.42331	4.95016	4.68863	4.64969	5.32801
16651317	1.53424	1.47428	1.27231	1.60682	1.66932	1.50843	1.72766	1.58549	2.01679	2.04877	1.39911	1.34237	1.82601	1.89554	1.58723
16651319	2.85442	3.10918	3.96977	2.64087	3.25458	4.51961	3.645	3.72907	3.4423	3.641	4.10037	3.58403	4.19519	3.20829	3.6072
16651321	4.58875	4.10033	3.03072	2.96506	3.35938	4.42762	3.9246	3.69249	4.19982	3.55124	3.19099	3.09938	4.06565	3.33622	3.11441
16651323	2.32495	2.16926	2.1171	2.45073	3.1315	3.51133	2.90398	3.12514	3.01047	3.98752	2.56501	2.56788	3.63837	3.07888	2.40042
16651325	6.13515	5.23568	4.73645	4.64997	6.15761	5.38263	5.98305	5.46461	5.44091	5.34349	4.22461	4.98013	5.00294	5.69919	5.72083
16651327	5.10051	4.71192	4.59336	4.33431	4.71192	4.48516	4.8435	4.47255	5.47564	5.35901	4.99534	4.36729	3.95291	4.79538	3.9082
16651329	3.32098	3.55409	3.2403	3.14768	3.54031	3.3107	3.80578	3.33905	3.98521	3.36558	3.76801	3.71351	3.26962	3.54831	3.10734
16651331	5.31634	4.50796	4.04476	4.53686	4.89623	3.54595	4.7944	4.59983	3.47008	4.22997	4.17552	3.05625	2.09663	4.10505	3.37345
16651333	2.12264	2.20338	1.68174	2.17808	1.95824	3.17078	4.16661	2.52266	3.06663	2.38816	1.8246	1.90349	1.72867	3.05538	3.23456
16651335	3.45997	3.59579	4.10479	3.86106	4.10403	3.47427	3.77928	3.27352	3.63736	3.25152	3.17421	3.90445	3.11672	3.64523	3.32212
16651337	2.27072	2.68752	2.12527	1.41133	1.74371	2.96091	3.13975	2.08517	4.45594	3.96182	1.62555	1.65949	2.06714	3.04123	2.19571
16651339	1.96222	1.57943	1.95106	1.7804	1.41398	1.78991	2.83214	1.83897	2.01955	1.81879	1.52346	1.81859	1.82981	1.80598	1.45764
16651341	2.97531	3.50669	2.96047	2.20926	2.66521	3.78988	3.25451	3.34876	3.01284	3.89973	2.33937	2.18779	3.17249	3.21886	3.17594
16651343	3.73935	3.14978	4.58444	2.44561	3.37838	3.14707	3.52729	3.76362	3.16509	3.67111	3.25779	2.97548	2.53502	3.08419	3.5993
16651345	6.52354	6.21929	6.53323	5.92221	6.19936	6.13079	6.30885	6.20536	5.91179	6.33267	5.96438	5.74521	5.88507	6.04069	5.84514
16651347	4.72993	5.01246	4.07928	3.94246	3.79126	4.49695	5.2645	4.26109	4.67162	4.64943	2.16416	3.71053	3.65232	3.64893	4.27146
16651349	4.46084	4.31825	4.75872	4.48263	4.97569	4.33444	5.17688	5.94382	4.68767	4.53283	4.29556	4.43496	4.97669	4.53486	4.50251
16651351	2.70977	3.46666	2.08641	2.32459	3.62647	3.5852	3.93796	3.45696	4.10621	3.27866	2.44681	2.05305	1.99092	3.04687	3.48116
16651353	4.71371	5.11622	4.98965	3.47714	3.45197	4.4096	5.14562	4.29954	4.75402	4.23726	4.46305	4.11552	4.72539	3.87866	3.10464
16651355	5.59445	5.48742	5.5636	4.70528	4.20183	4.93831	5.30152	4.11407	5.17554	4.86203	5.16848	4.30796	4.48407	5.13921	5.27668
16651357	5.09848	5.4361	4.87212	4.05592	4.54632	5.35542	5.18225	4.80565	5.7088	4.96037	4.71954	4.72903	3.96664	5.24674	4.89419
16651359	4.99935	4.23662	4.45384	3.38749	2.51767	4.15138	3.62217	2.85239	4.09755	3.77546	3.38897	3.34415	3.15632	3.71215	3.34403
16651361	5.32536	4.8921	4.59796	3.64708	5.05088	5.24651	4.51751	4.20737	4.55656	4.20701	3.5376	3.89102	4.78292	3.97022	4.65527
16651363	5.17477	5.54548	5.58589	5.6111	4.96619	6.08131	5.76051	6.38412	5.04147	4.67349	8.57136	6.77826	6.63668	4.40394	5.09552
16651365	1.81461	1.72827	1.66925	1.84662	1.53652	2.0053	2.19173	1.74917	2.53525	1.78156	1.71462	2.15283	2.02364	2.51653	1.6212
16651367	3.63074	2.83774	3.26825	3.13904	3.09828	3.2521	3.36165	2.63563	3.50632	2.88361	2.01074	3.02451	2.61863	3.37257	4.20499
16651369	2.65497	2.561	3.38444	3.00533	2.23591	3.80082	3.87568	2.81878	2.88434	2.85434	2.49379	2.88436	2.54218	3.77406	2.67631
16651371	3.40994	2.22102	2.0648	1.93113	1.82357	1.96912	3.89391	2.25988	3.40343	2.29456	2.54408	1.79228	2.22674	2.41426	1.84875
16651373	1.43564	1.94058	2.08654	3.17405	1.92331	1.42431	1.56409	1.44793	1.59807	1.46952	1.32534	1.29305	1.83304	1.85908	1.38702
16651375	5.55164	4.76983	4.77114	4.75285	4.50923	5.39506	5.6373	5.02413	5.39135	5.00208	3.45174	4.66988	4.85609	5.19509	4.38242
16651377	3.95544	3.69928	3.86694	3.15528	3.21201	3.26122	5.36067	2.77582	4.36916	3.02711	2.02823	2.67687	3.24639	3.69985	2.86643
16651379	4.62401	4.19489	3.72305	3.04134	4.04677	3.49665	3.84157	3.514	3.87871	4.05009	3.33383	3.20403	3.19473	3.81954	3.34596
16651381	1.62839	1.78415	1.47795	1.64673	1.83896	1.76198	2.10977	1.78091	1.75515	1.4601	1.32531	1.48562	1.71159	1.78414	1.51381
16651383	4.47733	3.10648	3.15185	2.57417	2.82221	3.49021	3.61151	2.16192	3.63438	2.87614	1.46629	2.79153	2.72823	2.96687	2.50763
16651385	3.70007	3.5973	2.98471	3.87499	3.30999	3.0611	3.85285	3.30319	3.44197	3.45464	3.54172	3.17237	3.33533	3.56815	3.25327
16651387	5.18083	3.73989	3.68694	3.03749	4.11765	2.8642	3.45308	2.95738	3.80775	3.24595	3.30344	4.78022	4.01636	4.40229	3.73989
16651389	1.2542	1.4859	1.42153	1.58061	1.63621	2.90057	1.45755	1.38321	1.53353	1.47145	1.86282	1.43521	1.45573	1.83784	1.34415
16651391	2.62407	2.61221	3.44491	2.46499	3.00219	2.13566	2.23129	3.99786	2.88972	3.37972	4.04267	3.00661	3.37748	2.51071	2.85291
16651393	1.82034	2.04024	2.34457	1.72823	1.67852	1.71067	2.10645	1.83179	2.71467	2.08266	1.53712	1.72963	1.55398	2.21945	1.93238
16651395	2.19224	2.35798	1.76743	3.44931	2.10782	2.89457	3.30969	2.87411	2.94338	1.46634	1.94117	2.23673	2.25697	2.02539	1.84035
16651397	3.70536	3.07056	2.78816	3.61442	3.65297	3.41574	2.5848	3.68005	2.48343	3.03681	3.99208	2.88985	3.22862	2.9942	3.05597
16651399	2.42395	3.03226	4.27135	3.4454	4.38817	3.37663	3.05625	4.01115	3.36695	3.27016	3.69358	3.0715	4.79294	2.83238	4.00328
16651401	2.63349	3.15206	4.4486	3.66545	3.80818	3.79131	2.68118	4.52382	4.54383	3.62688	5.60568	4.01187	3.63822	2.69453	4.15527
16651403	3.88036	3.64821	5.00711	2.86389	3.67677	4.03593	3.20457	3.97659	3.66667	3.74955	4.86804	3.67483	3.46881	3.20705	3.6892
16651405	3.0938	2.28223	2.6424	2.3051	2.32641	2.87773	3.03802	3.50753	2.28852	3.32499	3.18511	3.03162	2.70166	1.93402	3.26685
16651407	2.55045	2.0958	1.53585	2.31426	2.95958	2.52757	3.00101	2.2828	3.00321	2.12673	2.80354	2.24641	3.06323	2.49333	2.41372
16651409	4.82345	4.75932	5.23034	5.23034	3.48474	5.20034	5.40047	5.40213	5.21999	5.23034	5.65396	5.5705	5.5882	5.34684	5.47622
16651411	3.04294	3.09868	2.51181	2.33788	3.19084	3.25888	3.37329	2.42692	2.46267	2.5969	4.25037	2.30944	2.1344	1.90579	2.16683
16651413	4.20652	3.82123	3.85753	3.75114	4.13831	3.70646	3.69878	3.72353	3.80424	3.68887	3.61092	4.34606	3.90448	3.76854	4.03321
16651415	4.07535	4.09081	4.42608	3.44739	4.70552	4.46082	3.51314	3.72564	4.38307	3.3704	3.85952	4.32509	4.50019	4.25642	4.39601
16651417	3.91415	3.81957	3.66356	4.29374	4.45569	3.81957	3.82662	4.1787	3.49861	3.10485	3.4334	4.06016	3.84218	3.51266	4.25141
16651419	2.22141	2.39961	1.7443	2.06041	2.34267	1.68493	3.01912	2.59418	2.22141	1.75816	1.77775	2.02922	2.19505	2.65884	2.22141
16651421	6.51119	6.5793	6.57056	6.12124	6.46724	5.97285	6.08013	6.10325	5.85223	6.30812	7.58239	6.01502	6.52456	6.38895	6.50182
16651423	2.93409	2.53104	3.04638	3.65959	2.94944	3.26509	2.70972	2.98573	2.31053	2.46085	2.53389	3.28441	3.45399	2.65246	3.01601
16651425	8.16943	7.61688	7.80471	7.137	7.16059	7.13829	7.38899	7.00172	7.09519	7.17565	7.56204	7.75184	7.34629	7.82377	8.37424
16651427	6.1837	6.39372	6.33351	6.13268	6.52557	6.19743	6.49478	6.02515	6.2407	5.73729	5.80614	6.07202	6.16065	6.59007	5.96476
16651429	3.73575	3.70398	2.98114	2.88383	3.32408	3.54884	5.11495	3.44191	4.40038	3.35297	4.01035	3.68097	5.38657	5.32819	4.4708
16651431	6.31211	6.53387	6.15683	6.12186	6.05984	6.10114	5.81973	6.13611	6.54147	5.51768	5.61965	6.44563	5.67379	6.31605	6.63329
16651433	6.60083	5.99715	5.94603	5.14625	5.13605	5.22008	5.80229	5.45212	5.63313	5.72055	6.03255	6.22198	5.61731	5.65403	6.73954
16651435	7.45154	7.12434	8.03908	7.3455	7.81384	7.72103	6.74666	7.77869	6.57248	7.5547	8.66653	7.75926	7.49715	7.20528	8.36912
16651439	3.42974	4.61788	2.44966	2.70063	3.94737	3.46765	3.52084	3.1625	3.70702	2.64535	2.83145	3.45874	3.89518	4.04624	3.3687
16651441	3.95053	4.21957	3.13744	2.13739	3.30733	3.03134	4.04412	2.90621	3.68178	3.57731	2.59759	3.52668	3.23167	3.01847	3.62281
16651443	5.7329	4.93214	5.44721	5.07987	2.75664	4.76399	5.14916	4.82471	5.30725	4.68627	3.80625	5.46769	5.28143	5.41384	4.90642
16651445	5.12016	4.59293	4.34306	4.90854	4.81987	4.1115	3.92045	3.53103	5.55575	4.61074	5.5705	5.41537	4.83699	4.6351	5.30982
16651447	3.74213	3.59579	3.57841	2.59511	3.58512	2.92089	3.25674	3.17657	2.95629	3.70216	3.42381	4.0557	2.77203	2.88134	4.53434
16651449	6.91014	6.65844	7.1626	7.50414	8.32872	6.25244	6.19438	6.9063	6.00489	6.86043	7.87515	7.62762	6.92703	6.89228	7.52242
16651451	5.65368	4.22341	4.93629	5.39124	4.85792	5.14399	5.02979	4.58686	4.876	5.35485	6.51013	5.67197	5.71556	5.25909	5.4819
16651453	3.86384	4.22427	5.11258	4.00662	3.43565	4.09144	3.27835	3.87341	3.67187	2.6128	5.02879	4.16895	3.46004	3.27603	4.09626
16651455	5.22525	4.90624	4.88639	3.72142	4.28196	4.22918	4.86895	3.96847	5.21902	4.75827	5.48868	4.35422	4.519	4.68506	4.87668
16651457	3.83584	3.80736	3.52317	3.14133	4.09917	3.65385	3.7121	3.3015	3.63086	3.44316	3.90843	3.95743	3.37466	3.32788	3.42837
16651459	3.55382	3.22	3.07605	2.79153	2.78107	2.90634	3.44244	2.55977	3.11418	3.13479	2.48129	2.80404	3.22725	2.75281	3.21602
16651461	3.67784	3.63352	3.37013	3.75834	4.22068	3.28274	3.69969	2.88993	4.57197	3.87111	3.61873	3.23444	2.97434	3.70569	4.19874
16651463	4.80835	3.80125	4.45602	3.6101	4.49271	3.96542	4.3221	4.03329	4.55744	3.83036	5.8164	4.72571	4.90568	4.78952	4.17483
16651465	5.5003	5.37461	5.46109	4.53686	5.41045	5.29543	5.17237	5.23034	4.70097	5.38306	5.91939	5.70612	5.88885	5.60772	6.22376
16651467	3.97766	3.10778	3.92704	3.25965	2.90817	3.54058	3.683	3.03973	3.34869	3.26614	3.88178	3.5348	2.93358	3.40938	3.7412
16651469	5.23106	4.48293	4.67836	3.84762	2.30869	3.94254	4.37425	3.56491	4.08754	3.14482	3.17613	4.37352	3.66194	4.3497	3.8943
16651471	4.03558	4.93467	3.97606	4.34597	4.5437	4.3553	4.37803	4.68592	5.1018	3.7761	3.82904	5.08242	4.88179	4.27817	3.89553
16651473	5.8645	4.4728	5.436	4.12913	4.88761	4.23097	5.51986	5.2964	4.5815	4.60958	4.00969	4.83555	3.49461	4.84034	5.1241
16651475	6.30325	6.62148	5.61444	6.45457	4.82424	4.28672	5.84291	5.16356	6.2094	6.22466	4.53205	6.12027	6.52718	5.86684	6.6597
16651477	2.01149	2.08419	1.78571	1.74695	2.62369	2.32251	2.48132	1.74581	2.7307	2.31803	1.9136	2.08419	1.59856	2.44529	2.32251
16651479	4.45253	3.93704	4.02792	3.492	3.94939	4.62469	3.54696	4.10382	3.55387	3.74475	4.77108	4.4259	4.31472	4.30593	4.89081
16651481	2.36125	2.31915	2.06615	1.48119	2.48821	2.90389	2.89411	2.39813	2.62282	2.12854	2.21869	2.40768	2.35271	2.99755	1.95572
16651483	3.65257	3.20324	2.70051	2.64344	3.2793	2.15578	3.30337	1.99833	2.8126	2.39239	3.13531	3.34108	2.05973	2.35946	1.99623
16651485	5.68173	4.98408	4.20275	4.20682	4.86793	4.44451	5.52288	4.72735	4.71335	4.11539	5.38843	4.9955	5.33473	4.62024	5.02727
16651487	6.80302	6.69874	7.40228	6.94748	6.99417	6.53612	6.11348	7.60635	6.12648	6.79152	7.33251	7.741	7.22751	6.89228	7.15931
16651491	8.29521	8.92371	8.26422	9.11638	9.12099	8.1274	8.67342	8.41803	8.77073	9.22789	8.81768	9.61097	9.73703	9.66117	9.3122
16651493	1.76633	2.49058	3.21515	3.45511	3.60823	3.7247	2.62764	2.83963	2.36693	2.43159	2.55941	2.51504	3.00674	4.47942	2.5734
16651495	2.12713	1.60897	2.25827	1.70255	2.24557	1.79487	2.10311	1.96931	2.61038	2.86676	2.22956	2.43352	2.18055	3.20661	1.88623
16651497	3.03681	3.30935	2.9862	3.00192	3.08159	3.30041	3.93198	3.38727	3.81057	4.08981	2.44996	2.88802	2.50296	3.94656	4.15114
16651499	4.54702	3.95318	4.89548	4.24357	5.03979	4.25144	4.7017	4.68434	4.00272	4.05727	4.39802	3.7614	3.94428	4.74053	4.67777
16651501	1.64499	1.68586	1.37527	1.48515	1.8281	1.4764	2.07331	1.61362	2.26098	2.14936	1.53869	1.58999	2.15666	1.79578	1.24581
16651505	1.95374	1.80877	1.70195	1.84679	2.01667	1.71977	2.2668	1.8634	2.17172	2.33791	1.92141	2.32481	1.91337	1.89629	1.71406
16651507	1.6054	1.65223	1.67047	1.85702	1.53007	1.86475	1.7443	1.451	4.22716	1.65223	1.4571	1.81669	1.52105	1.68196	2.54888
16651509	3.76458	4.71136	4.15886	4.07783	4.06626	4.04419	5.05657	4.56912	3.59582	4.46482	5.36305	5.14379	4.06165	4.60402	4.04741
16651511	5.04951	5.78013	5.96573	5.88298	5.7791	6.75134	6.31381	6.29281	5.81384	6.55608	5.23086	5.71801	5.79067	6.63216	5.83005
16651513	2.3149	3.00709	1.96537	3.04274	3.49097	2.57132	3.30888	2.87907	3.54595	3.64276	2.33147	3.08393	3.36267	3.16458	3.65762
16651515	3.75321	3.65017	3.71954	3.72635	3.5173	3.68379	4.48092	3.33914	4.00524	3.6442	2.80429	3.70174	3.42414	4.71137	3.61451
16651517	3.56689	4.29461	3.69982	3.42528	2.65451	3.35734	4.73953	3.22832	4.23252	3.60497	2.68392	2.766	4.28294	3.86185	3.57181
16651519	4.02389	3.78216	2.81568	3.63299	3.16224	3.97475	4.30463	3.87465	4.10594	3.88545	3.43169	4.19435	3.5652	4.05986	3.52276
16651521	5.01695	4.72413	4.59133	4.5688	4.85397	5.21944	4.61777	4.92718	4.30184	5.35298	3.72776	5.14863	5.0541	4.35464	5.71196
16651523	1.69577	1.74339	1.58127	2.06948	3.19529	2.63276	2.15194	2.99268	2.97289	3.93615	1.52889	2.07177	2.66984	2.14052	2.67001
16651525	2.26774	3.54146	2.64593	3.42052	2.79706	3.52619	2.58137	2.39844	3.50585	4.37573	3.21816	2.62087	2.90107	3.19511	2.94206
16651527	3.53914	3.95741	3.48966	3.43937	4.4283	4.45701	4.47987	4.29142	4.60767	3.88212	3.2874	4.32681	4.17927	3.84788	4.36985
16651529	2.67393	3.82098	2.61372	3.44562	2.80317	2.36874	3.06253	2.8572	2.94099	2.68566	2.24305	2.88366	3.51524	4.19194	2.80279
16651531	1.63779	2.02938	1.42274	1.96191	1.53673	1.54781	2.43867	1.99585	2.7865	2.22059	1.68865	1.25159	1.67103	1.34675	2.09212
16651533	1.73764	2.20335	2.07507	2.16824	2.30455	2.83294	2.73481	2.7038	2.29355	3.10003	2.0942	2.20067	1.55228	2.22829	2.05631
16651535	5.77323	6.15159	7.43683	5.45476	5.08029	6.75886	6.2142	7.26969	5.5262	6.78857	8.31351	6.68562	6.60848	6.48022	7.00012
16651537	2.79533	3.18023	2.79645	2.92222	3.1263	3.6609	3.04058	3.32173	3.78081	3.10289	2.99555	2.65798	2.88756	3.26629	2.98776
16651539	1.96683	2.12276	1.83291	1.25857	2.1131	2.33787	1.77723	2.26109	2.31951	2.08082	1.66269	1.69826	1.28095	1.5773	1.4103
16651541	2.6595	2.18023	3.03625	2.71097	2.29688	2.78222	3.14599	2.18785	2.09247	2.44624	1.60928	1.84392	1.97257	1.70394	2.12071
16651543	3.01799	2.94151	2.34749	3.00788	2.84819	2.82648	3.86328	2.99732	3.78869	3.05304	2.41381	2.89902	3.10627	2.68845	2.64469
16651545	1.56718	2.45388	1.60492	1.55021	1.52827	2.98558	3.49919	1.77307	2.34555	2.21112	3.41785	1.82228	2.32226	1.70831	1.26897
16651547	2.16479	2.44433	1.8426	1.19398	2.53621	2.06365	3.87468	1.9688	2.88291	3.2496	1.85154	2.13791	1.77546	2.19705	1.99175
16651549	2.72643	2.55926	2.69158	2.1899	1.91988	1.98484	3.52423	2.46229	3.27879	3.37444	1.5433	1.43526	2.31922	2.05155	2.20551
16651551	5.39798	5.72955	5.49058	4.67399	5.0062	5.38292	6.17966	6.0263	5.79862	5.9733	5.40473	5.73394	5.76676	5.59539	5.74379
16651553	4.56723	4.35077	4.53179	4.26306	5.36289	3.70226	5.05436	4.92393	4.61039	3.99019	3.9996	3.66366	5.02864	4.92215	4.03276
16651555	2.71217	2.74768	2.34959	2.92223	2.94698	1.87908	2.99656	2.37214	3.71133	2.72859	2.45225	3.01754	3.28254	2.40131	2.50999
16651557	3.42672	3.26645	3.47144	3.84561	3.95736	2.7981	3.10792	3.50527	2.90695	3.23524	3.85795	4.09371	3.67456	3.6441	3.45723
16651559	1.86161	1.79612	1.69823	2.62274	1.80511	1.73558	1.8695	1.59601	1.7637	1.88074	1.34558	1.78602	1.83059	1.76434	2.26668
16651561	2.3624	2.65155	1.81747	2.10513	1.83778	1.95449	2.3746	1.44477	2.64116	1.69742	1.50149	1.67226	1.7702	2.20994	2.13488
16651563	2.1229	2.17046	2.51048	2.38781	2.24134	2.02139	2.1854	2.62981	2.3151	1.99072	2.42296	2.51607	2.44258	2.91015	2.34595
16651567	3.56058	3.38667	2.78615	4.13998	3.75959	2.7541	4.17968	4.27127	3.44797	3.9029	4.34979	4.02511	3.5349	3.30912	4.91589
16651569	1.7147	2.23783	2.02529	2.43205	2.42193	2.22335	2.66485	2.42287	2.17512	2.21307	3.21715	2.02024	2.3643	2.57838	2.6761
16651571	2.64345	2.33393	1.88359	2.35351	2.01274	1.67064	2.20161	2.0601	2.50498	2.11182	1.78228	2.8043	1.88627	1.86907	1.98923
16651573	1.36008	1.38848	1.3485	1.37775	1.49539	1.2686	1.35124	1.53204	1.37448	1.95426	1.30073	1.32207	1.32631	1.40221	1.69635
16651575	4.33431	3.8988	4.22929	4.2123	5.70728	3.47007	4.3346	3.7232	3.82507	4.35371	4.68879	5.44594	3.85316	3.09859	4.09685
16651577	1.80528	2.04529	1.88659	1.64311	2.09816	1.58341	1.88746	1.33832	2.83809	1.93333	1.80187	1.5694	1.59856	1.64502	1.72218
16651579	2.37856	3.60875	3.23058	2.45485	5.42402	3.59611	4.44337	3.82678	3.23432	3.48088	2.07992	4.95327	4.04541	2.8837	3.0128
16651581	2.31847	2.41531	2.85031	2.84043	3.71955	2.68	2.7661	2.32061	3.13302	3.08469	2.82026	2.96835	2.57743	3.06712	2.91898
16651583	2.17003	2.16865	2.23671	2.52843	2.52964	1.80554	2.55657	2.03151	2.47038	3.18431	1.67759	1.82647	1.60352	2.30164	1.78147
16651585	4.40689	3.91739	3.78954	4.02872	4.02417	2.86336	3.25285	2.88854	3.58776	3.53081	2.90868	2.98675	2.86601	3.04432	4.51237
16651587	3.5941	3.73605	3.35601	3.91241	3.54966	2.74789	3.84832	3.10764	3.37123	3.33584	2.50691	3.02021	3.02922	3.85593	2.67381
16651589	4.22614	4.22614	3.49757	5.30337	4.42551	3.85142	3.75754	5.2122	4.62885	4.43582	4.17552	4.5275	4.13408	3.8524	4.79964
16651591	1.98576	1.278	1.1207	1.21312	1.63985	1.32688	0.867412	1.02077	1.43616	1.04653	1.3417	1.30329	1.0943	1.12948	1.42796
16651593	2.69723	1.89654	2.54254	3.00133	2.22446	2.30596	2.58757	2.51845	2.33707	2.57833	2.53016	2.23963	2.50821	1.99411	2.66478
16651595	4.77012	3.84574	3.15936	3.77818	3.87057	3.95245	4.27743	4.39408	4.14965	4.34108	2.37413	3.61144	2.94529	4.10594	4.33949
16651597	4.44838	4.03511	4.23327	2.27578	4.66513	3.65477	5.37469	5.02069	4.75013	4.90813	2.15392	2.81663	2.64246	3.87912	2.25437
16651599	6.93436	6.54271	7.01655	6.23825	6.84936	6.37052	6.53695	6.78646	6.15328	6.61673	5.82871	5.34902	6.08422	6.22217	5.50443
16651601	7.01139	6.68833	7.48018	5.62619	6.55431	7.00904	6.887	6.62444	6.74721	7.44788	5.1308	5.09858	6.08347	6.37864	5.25625
16651603	6.73328	6.75586	6.77697	5.79563	6.65606	6.54594	6.71639	6.56406	6.81365	7.15486	5.49113	5.85188	6.36665	6.76915	5.70142
16651605	2.61964	2.44622	3.87237	2.12921	2.66556	2.96359	3.91462	3.73701	2.74652	3.62054	2.4068	1.98047	2.03086	2.18926	2.72402
16651607	2.64773	2.54445	2.13713	1.68424	2.20357	1.95838	2.32343	1.92788	2.48509	3.03972	1.56203	2.02696	2.33323	2.21983	2.39163
16651609	5.84659	5.68568	5.65488	5.25274	5.52822	6.12395	5.77093	5.78453	5.27397	5.90909	5.36312	5.60349	5.18352	5.4757	5.58551
16651611	5.45379	4.67457	5.34163	5.36175	4.91774	6.12126	5.49013	5.16638	5.33642	5.36793	5.02204	4.61944	4.91732	4.77529	4.72218
16651613	3.43077	3.01452	2.77619	2.20869	3.16461	3.20057	3.57963	3.45034	3.21278	3.62773	1.97882	2.60892	2.47114	2.94023	2.60427
16651615	2.00498	3.99212	3.19242	2.9756	3.00958	3.87497	4.62547	3.8967	4.06376	4.82716	2.03306	2.97659	2.4777	2.80257	3.21756
16651617	2.65279	2.40212	2.13604	2.36354	2.75619	2.53148	3.04317	2.91123	2.42446	3.63934	2.0714	2.57127	2.27211	3.84065	4.2344
16651619	3.52243	2.34219	2.94182	2.65131	2.77694	3.42044	3.02361	2.75217	2.67072	3.37467	1.30807	1.99892	2.95094	2.63652	3.50942
16651621	5.46272	5.34285	5.91669	5.65949	5.48214	6.97972	5.99251	6.01919	5.8183	6.33587	4.59265	5.06475	4.71192	5.97718	4.95938
16651623	6.77064	6.60824	6.87562	6.09026	6.74046	7.16159	6.5497	6.90827	6.55811	6.99976	5.84459	6.61726	6.83079	6.58737	6.1554
16651625	6.67752	6.68136	6.74099	6.43998	6.27738	7.3272	6.88689	6.56717	6.64923	6.61029	6.5687	6.68909	6.56726	6.33118	6.8153
16651627	4.17661	3.96397	3.79185	2.82375	3.83906	4.9768	4.04454	4.72633	4.02582	4.08974	2.50714	3.17807	3.57631	3.88482	3.28708
16651629	5.09496	4.09842	5.0043	4.49649	4.83408	4.88663	5.18452	5.11283	5.37191	5.76386	3.89172	5.40456	3.99166	4.73895	5.20517
16651631	5.31239	6.5646	6.90153	5.99911	6.12484	6.95368	5.94933	6.58454	6.06256	7.20715	5.66294	5.12036	5.35963	6.20153	5.78033
16651633	3.13607	3.24133	3.22653	2.50333	3.02141	4.2475	4.10378	3.16431	3.97722	4.54243	1.8371	2.55344	2.85445	3.074	1.85276
16651635	6.08004	6.25851	6.86595	5.16114	5.98126	7.19607	6.32961	6.70236	6.10345	7.26274	5.19579	5.57824	6.12427	6.26454	5.91453
16651637	2.54384	3.41253	2.95146	2.25934	2.06552	4.08777	4.51076	3.79972	3.47784	4.993	2.65089	2.15101	2.63551	3.04333	3.30347
16651639	4.68192	4.42225	4.78159	4.94483	4.85037	5.326	5.18484	4.80906	4.96836	5.46067	3.7387	3.638	3.90016	4.78159	3.66992
16651641	5.80278	5.10443	6.3606	4.69102	5.65219	6.52675	6.8432	6.84277	5.92452	7.20064	3.37418	5.0979	4.39722	5.08874	5.47018
16651643	7.18212	7.3665	6.78268	6.81231	7.47936	7.33164	7.61076	6.9754	6.81701	7.38474	5.54053	7.03748	6.6893	6.71435	6.68703
16651645	6.81209	6.90007	7.24014	6.65696	7.11361	7.34291	7.22549	7.32068	6.43143	7.63657	5.77085	6.80518	6.78034	6.92672	6.08733
16651647	7.03625	6.98722	7.28594	6.69016	7.31848	7.453	7.19802	7.47043	6.7145	8.026	6.58075	6.92508	6.79708	6.85459	7.55471
16651649	7.45703	7.50457	7.60006	7.20125	7.27912	7.83013	7.60075	7.60245	7.33429	8.04957	5.77067	7.47153	7.33582	7.26505	7.44752
16651653	9.05596	9.05046	9.12573	8.8884	8.81557	9.34481	8.87555	9.18699	8.92108	9.31689	8.1024	8.70345	8.83566	8.79031	9.24806
16651655	8.43823	8.31644	8.78857	7.80231	8.26877	8.58973	8.95374	9.0212	8.08072	9.20053	6.36055	7.93462	7.95529	8.60735	8.00228
16651657	8.19083	8.2917	8.43903	8.20737	8.39652	8.48577	8.61812	8.34881	8.14667	8.46693	7.01901	8.05893	8.43281	8.3937	8.04978
16651659	3.36076	3.20155	4.05346	1.80388	3.7228	5.279	4.67494	5.33505	4.82716	5.62652	2.22432	3.48473	3.56692	3.92168	2.89506
16651661	5.88917	5.55463	5.2136	4.91725	5.47006	6.41526	6.38819	6.3554	6.01924	6.75032	3.1806	4.65604	6.35508	5.67803	5.15511
16651663	6.0122	6.01622	5.77613	5.48066	5.76971	6.50308	6.76226	6.34997	6.38203	6.76281	3.8599	4.99769	5.80751	6.17862	5.28221
16651665	4.99839	4.744	5.42722	5.59623	4.64751	5.71724	5.34055	5.50402	4.91605	5.94424	2.31758	4.75743	3.99455	5.83445	4.74918
16651667	5.30643	5.07506	5.67222	4.40016	5.72803	5.76876	5.93233	5.64417	5.43587	6.128	3.44116	5.3605	4.69861	5.40384	4.38223
16651669	5.87164	5.41086	6.47181	5.16484	5.53418	5.76776	5.7608	6.34806	5.39711	6.17513	6.95012	5.04246	5.80223	6.18297	5.3906
16651671	5.6874	6.02538	6.3069	5.03417	5.44321	6.35555	5.71241	5.83111	5.47069	6.50479	3.77448	5.47429	5.32893	5.36397	4.68843
16651673	6.40892	6.18756	7.03985	5.79063	6.20139	6.64807	6.66946	6.59262	6.21547	6.95269	5.13132	5.79253	6.287	6.37211	5.83332
16651675	5.56206	5.13639	5.58343	4.05374	4.96162	6.03583	5.70991	5.24366	5.27352	5.83413	2.46365	4.17934	4.66932	5.15865	4.29058
16651677	6.72846	6.63409	6.48403	5.89188	6.91875	7.23864	6.6803	6.80373	7.78587	6.60913	4.6855	5.70009	6.89164	6.35979	5.77455
16651679	6.14442	6.18367	6.42611	6.35969	6.21178	6.28828	6.65247	6.14437	6.33328	6.61053	6.17949	5.99222	6.14596	6.43043	6.02099
16651681	3.41387	3.73311	3.40823	2.80958	2.54533	2.78575	4.58084	3.18872	2.59392	2.79502	2.52961	3.64901	3.66267	3.95517	3.8824
16651683	6.28335	5.94967	5.734	5.50867	5.21389	5.35295	5.89061	6.13853	5.98899	5.41059	5.03789	5.22318	5.95861	5.68193	4.39527
16651685	5.228	5.0906	4.60667	4.79958	4.63318	5.17324	5.02801	5.2796	5.06348	3.99276	4.19014	5.07888	5.08832	4.92448	4.60937
16651687	2.55269	2.24494	2.33086	2.64135	2.28168	2.34283	2.72701	2.08386	2.59683	2.00274	2.04592	3.59627	2.77037	2.15875	1.85374
16651689	6.04111	4.96338	5.17977	4.62592	5.05097	4.5046	5.59553	4.55467	5.06145	4.58284	5.129	4.77885	3.32858	4.9324	4.7409
16651691	3.80397	4.46484	3.91385	4.4071	3.85995	4.50306	4.57395	3.22907	3.51593	2.76794	4.28175	4.57667	3.78452	4.64465	2.50512
16651693	3.46542	3.48167	3.21065	3.75631	3.31588	3.35023	3.70504	2.46407	3.82249	4.3416	3.34556	3.25411	3.81995	3.89199	4.08649
16651695	3.87486	3.66502	3.4895	3.67579	3.02584	4.06399	3.26516	3.66909	3.76072	3.09106	4.70937	3.378	3.61945	3.08038	3.84464
16651697	2.32025	4.44065	3.99652	4.23245	5.55039	4.03279	3.33747	3.82821	3.96067	4.4483	4.77575	4.93898	4.66364	4.15008	5.25637
16651699	2.74898	2.52144	3.48234	3.34749	2.76091	2.54657	2.98545	2.96191	1.69551	2.42241	3.32831	2.38985	3.22738	2.59841	2.62517
16651701	2.19496	2.03497	2.64782	2.52708	2.84303	2.51158	2.04172	2.85113	2.52897	2.56731	3.23866	2.38466	2.68989	2.33603	1.93841
16651703	3.52919	4.06765	2.81701	3.2002	3.70435	3.14347	3.40803	3.47113	3.31973	2.65081	4.01272	3.51744	3.58854	3.33078	3.46772
16651705	1.86397	1.68988	1.8445	1.74002	2.25524	1.89279	1.76098	2.352	1.90103	2.20784	2.89355	1.88897	2.91767	1.76698	1.48994
16651707	2.58543	3.62318	3.26331	3.89606	3.39978	2.79465	2.57157	2.71051	2.46535	2.39333	3.90438	3.4122	2.70644	2.38142	3.11672
16651709	3.22274	3.83728	3.53889	2.85261	2.57988	3.03919	2.59311	3.00922	2.39419	3.11543	3.15418	2.78704	3.07396	3.22627	2.81198
16651711	2.16926	2.22799	2.17125	2.3411	2.29458	2.02118	1.86562	2.39437	2.29988	2.09903	2.291	2.08589	2.59232	1.9454	2.12915
16651715	3.2571	2.44001	3.22003	3.2772	3.626	3.60624	4.32052	3.27629	4.30092	3.08874	3.25154	3.66178	3.07863	3.30672	3.15898
16651717	3.62465	2.7282	3.37674	2.71935	3.26124	3.80347	3.13968	4.05568	2.89601	3.5763	4.90913	2.15232	3.0041	3.48081	3.54982
16651719	4.25095	4.38047	4.1715	3.59828	4.36265	3.8352	4.1715	3.69006	3.61118	3.79261	4.59563	5.19406	4.92376	4.3189	4.08712
16651721	2.98299	3.84239	2.83478	2.86777	2.14441	2.4525	2.92265	2.79183	3.58261	2.52688	3.0343	2.94392	1.99646	3.03272	3.6859
16651723	2.68637	2.96544	2.35778	2.37691	2.89743	3.05108	2.54154	2.16078	2.60887	2.67404	1.66625	2.20728	2.47464	2.32664	2.2008
16651725	2.93213	2.32746	2.99477	3.34517	2.8389	2.82782	2.91696	2.60576	2.768	2.57718	2.82478	2.29001	2.70324	2.40364	2.99625
16651727	2.83674	2.91908	3.96626	2.43144	2.72947	2.9066	2.94412	3.51985	3.2273	2.69309	4.69273	2.90088	3.24128	3.04381	2.65645
16651729	3.61303	2.56715	4.06973	2.58973	3.81361	3.13864	3.31131	3.60263	3.68048	3.45835	4.03673	3.56894	3.09435	3.24637	3.51763
16651731	5.08832	4.56224	5.34531	4.79502	5.59415	4.41235	3.69809	3.68248	3.61321	4.38175	5.29143	4.39815	5.07523	4.31061	4.73539
16651733	1.91991	1.82029	2.54976	1.67808	2.76984	2.14482	2.43917	1.76012	2.22715	2.21571	2.19028	2.09478	1.73875	1.90413	2.09478
16651735	2.54257	2.48579	2.4418	3.26319	2.3451	2.71118	2.34518	1.76868	2.33649	1.59202	2.15024	2.37443	2.7145	2.70397	2.59554
16651737	4.22316	3.83305	4.71354	3.26828	3.21101	4.3068	4.22997	4.69641	2.90956	2.85304	4.61801	3.34823	3.25841	2.14631	3.55525
16651739	3.90011	2.99908	4.14136	4.43423	3.07861	2.54181	3.22599	3.72401	2.94962	3.13434	4.556	2.66079	3.49352	3.82251	4.15625
16651741	3.9879	3.74533	3.46464	3.54512	3.19644	3.60408	3.41549	3.15583	2.79166	3.46527	3.3064	3.50613	2.76399	2.91149	2.9493
16651743	3.95815	3.84666	4.23954	3.4752	4.53059	3.68838	3.81526	3.99583	3.82209	3.18056	6.06189	4.1588	3.28979	3.3297	3.15876
16651745	1.79492	1.78811	1.69039	1.79355	1.57154	2.35463	1.94595	1.72964	1.95687	2.29432	1.37001	1.79586	1.95956	2.22244	1.55965
16651747	4.11218	3.48674	3.7284	3.26929	3.28926	4.04488	3.34966	3.55755	3.64857	3.42329	4.1926	3.36146	3.7552	3.88298	4.17781
16651749	4.03307	3.24224	3.61968	4.19419	4.09815	3.76179	4.13973	3.26043	3.60142	4.05864	3.77763	4.57014	4.21111	4.08262	4.06807
16651751	5.0615	4.92102	5.29453	4.62834	4.60994	4.71575	4.45244	5.21234	5.16597	5.18161	5.08415	4.59082	3.901	4.67018	4.39378
16651753	5.23242	5.56663	5.08764	5.14237	5.45004	4.77753	4.99202	5.15874	5.05442	5.02123	5.14078	5.11341	4.84217	5.05922	5.59404
16651755	4.84787	4.15771	3.84908	3.14255	4.20332	4.01924	3.95855	2.93835	4.08018	3.87999	4.79102	4.05618	3.38387	4.04229	3.77182
16651757	2.24529	1.9191	2.60949	3.017	2.26591	2.11788	2.35736	2.16431	2.29875	2.47492	2.5476	2.81345	2.56524	3.0911	2.45364
16651761	4.04681	3.60992	1.7958	3.40451	3.56492	2.05019	1.985	2.26792	3.27851	2.25615	3.75857	4.26116	4.01636	2.63767	2.37492
16651763	5.46368	4.86735	5.2718	4.50738	5.50586	4.99912	5.3647	5.22469	4.6933	5.39869	5.05395	5.6541	5.31947	4.65144	5.00303
16651765	4.90812	4.53493	2.48637	3.93345	4.01328	4.28468	3.37467	3.72788	3.85995	2.71177	4.40046	4.23773	2.86511	4.59675	3.4334
16651767	2.92579	2.71509	2.4003	2.39832	2.64863	3.05504	2.78402	2.21555	3.29039	2.5162	3.52626	2.49886	2.50246	3.10771	1.77716
16651769	3.76153	3.68048	3.65055	3.6279	4.0285	3.11543	4.07592	3.68048	4.12834	2.99567	3.17089	4.69296	4.35779	2.84547	2.888
16651771	2.38876	2.56176	3.12619	2.68441	2.70819	2.36326	3.31352	2.52927	2.38599	2.51769	3.77319	3.0442	3.06962	2.68537	2.79621
16651773	4.53851	3.77931	3.52888	4.28352	5.37132	3.02095	4.21836	3.69063	4.18461	3.77083	4.20498	3.75234	3.65165	3.42133	4.74475
16651775	4.77253	4.17453	4.26958	4.6758	4.98481	3.6084	4.78989	4.56865	4.3635	4.14584	4.54026	3.95915	4.4529	4.60937	5.05462
16651777	3.83773	3.37729	3.57544	3.6853	3.6716	2.95903	2.77782	3.09321	2.66861	2.89173	3.12199	3.5949	4.2014	3.03577	3.99561
16651779	6.63096	6.16603	6.84545	6.26016	7.12744	6.66983	6.40389	7.24644	6.0043	6.54952	8.52831	6.68066	6.91104	6.36284	7.77728
16651781	5.67105	5.34576	6.10615	5.12679	6.21331	5.52504	5.52032	6.35967	5.63583	5.7049	6.87934	6.10167	5.21695	5.50758	5.98405
16651783	3.3835	4.12428	3.62664	4.40044	2.9443	3.5166	3.28163	4.56344	3.75874	4.15808	4.19001	3.88416	3.24042	3.50679	2.89151
16651785	4.22783	3.99859	4.95862	5.15793	4.42178	4.85567	4.22194	5.28616	4.45235	4.67339	5.21684	4.24089	4.45391	4.24727	5.03424
16651787	4.82526	4.67273	4.71192	4.3093	5.204	4.83917	4.39024	4.83643	4.4365	4.50379	5.42226	4.86512	4.34688	5.10498	4.67273
16651789	2.23256	2.26395	2.73621	1.77161	2.09816	1.78805	2.83346	2.90599	3.1548	2.23256	2.34219	2.05347	2.10037	2.22876	1.70282
16651791	4.8558	4.83519	4.57758	4.78201	4.64024	3.48513	4.41956	3.69878	4.36886	3.5475	4.96	5.01844	5.09433	4.82576	4.93467
16651793	6.23843	5.82725	6.57142	5.85393	6.387	5.41542	5.35373	6.41748	5.18397	5.3726	7.44082	5.39225	6.06295	5.77945	5.85393
16651795	5.27233	5.18515	5.13327	4.55627	5.516	4.70342	4.65522	5.29849	4.31623	5.25691	5.88214	4.58014	4.92401	4.53601	4.98424
16651797	4.80629	4.10545	4.25891	4.7519	4.68629	4.29797	4.65126	4.04963	4.26211	4.19248	5.54822	4.73077	4.28421	4.39419	4.6894
16651799	2.02406	2.1418	1.92004	1.64825	1.96595	1.86004	1.54683	1.56173	2.08878	1.56733	1.781	1.46675	1.79422	1.72299	1.75068
16651801	4.5275	5.06345	4.3691	1.64311	2.34219	3.03484	4.10926	1.77034	3.07863	3.47008	6.27657	2.48489	2.14465	4.89494	1.98072
16651803	5.48569	5.19266	5.72017	4.98961	4.8218	4.94677	3.97418	4.78997	4.40179	5.31725	4.85638	5.19121	5.43128	4.81337	5.45104
16651805	5.22188	5.05453	5.19537	5.80385	6.29837	5.55124	5.63452	5.17716	6.45018	5.87178	5.79279	4.86512	3.86617	4.38625	5.66744
16651807	3.0308	2.51249	3.00474	3.33084	2.93773	1.85609	2.45459	2.76273	2.03103	2.30899	2.85465	2.66944	2.59457	2.49875	3.38449
16651809	2.76635	2.89554	2.79154	3.0362	2.79032	2.24951	2.35081	2.46817	2.7686	2.75593	3.35585	2.47663	3.65737	2.77514	3.3476
16651811	2.36842	2.02979	2.22715	1.55177	2.12803	2.29051	3.39559	1.97487	1.69754	2.04379	3.08883	2.10816	2.0272	1.76579	1.89616
16651813	2.93271	2.41064	2.50998	3.03299	2.86658	2.85778	3.11903	2.65168	2.70874	2.4416	2.75458	3.50735	2.58235	2.10815	2.93488
16651815	3.18597	3.31307	2.60522	3.40617	3.4444	3.06688	2.95798	2.38028	2.95992	3.03979	2.55238	3.48305	2.63647	3.12681	3.25815
16651817	4.0352	4.56383	4.8195	4.20702	4.40997	3.75249	4.69697	4.6105	5.01359	4.413	4.26109	4.48487	3.80394	3.94766	3.59616
16651819	2.2431	1.81203	1.87883	2.03302	2.67733	1.71361	1.6904	1.8083	2.03751	1.60999	1.56655	1.84169	2.01666	1.94987	2.00456
16651821	5.93383	5.72788	6.51124	5.9679	6.00895	5.89556	5.41045	6.19635	5.33369	6.43303	7.11238	5.7347	5.3868	5.59328	6.72734
16651823	4.00581	4.44213	3.93288	3.43927	4.71518	3.9484	3.95472	4.06128	4.88245	3.95139	3.79184	3.81482	3.99916	3.72579	3.52288
16651825	2.86236	2.5674	3.00743	2.19635	2.877	3.44028	2.85525	3.08983	2.52835	3.2761	3.12974	2.74288	2.80197	3.15596	2.73705
16651827	3.94553	3.53115	2.28739	3.03649	2.2341	3.85422	3.54558	3.94177	4.0452	3.22161	4.79972	2.77345	3.36876	3.4282	3.91331
16651829	2.0353	2.29768	2.63687	1.84891	2.73583	1.98884	2.59178	2.23228	2.40074	2.68867	1.88531	2.34471	2.06108	2.39012	2.4431
16651831	1.60334	1.37228	2.09993	1.31177	1.79488	1.66256	1.66256	1.69965	1.96412	1.54435	1.5065	1.30329	2.16599	1.99228	1.67195
16651833	3.70504	3.43915	3.25646	2.67677	2.50309	3.36727	3.5509	2.32784	2.65509	2.7203	2.28704	2.71835	2.91308	2.89538	2.57444
16651835	5.61809	5.26683	6.32121	4.30134	5.31853	4.51566	5.40559	6.1785	5.14262	5.65693	6.31289	5.21424	6.02791	5.26811	5.80525
16651837	3.01787	2.46795	3.06236	2.15455	3.12529	3.03174	2.73106	2.01217	3.03835	3.25359	2.10092	2.76704	3.07681	3.39006	3.36773
16651841	4.49845	3.50998	2.51602	2.90989	3.97874	2.44269	3.29877	2.55144	3.46445	3.00046	3.21797	3.14463	2.68717	3.30749	3.08196
16651843	2.99784	3.04102	2.02711	2.70596	3.26253	2.64688	2.3006	3.08061	2.37447	2.5868	3.84085	2.76438	2.10235	3.26082	1.91397
16651845	3.94332	3.86472	3.94519	3.01725	3.2784	3.7938	3.66174	3.72818	3.34031	2.86216	4.88593	3.00176	4.52003	3.78892	2.39468
16651847	1.67571	3.36017	2.65798	1.76097	3.03064	3.7352	3.0917	3.6995	2.61952	3.5068	2.98603	3.14961	3.93541	2.59215	3.14525
16651851	5.05891	3.63573	4.55323	5.42887	5.13263	5.13	4.31909	4.83716	4.3019	3.56619	5.07845	5.25088	4.40961	4.04001	4.52337
16651853	4.45475	4.76892	3.86334	3.31572	3.37851	5.22261	5.1098	4.11531	4.68533	3.95576	4.45639	4.64307	4.38902	4.26115	4.67209
16651855	4.58803	2.92743	4.50662	3.93882	3.37969	4.80887	4.11756	4.308	3.88828	4.29032	4.32503	3.90872	3.71578	3.6759	4.17361
16651857	1.62353	2.05103	1.67047	1.97881	1.98231	2.59797	2.17776	2.75217	2.01578	2.75348	2.57132	2.08388	2.41838	2.17776	2.29326
16651859	4.51438	2.94144	2.84998	4.92826	3.6838	3.28568	3.69173	3.83429	3.13331	4.85355	5.02978	2.76058	3.19211	2.6412	3.75821
16651861	3.50001	2.33843	3.8838	2.12546	2.44139	2.601	2.44575	3.84432	3.54325	2.82751	4.93334	2.40587	2.95206	3.46248	3.60694
16651863	3.82287	3.40784	3.4149	3.45041	3.39073	3.63189	3.44558	3.47101	3.67633	3.65399	3.37724	3.12346	3.2597	3.80384	3.92486
16651865	2.30704	2.45098	2.37073	2.50613	3.20936	2.63763	2.57457	2.14179	2.31518	2.24601	2.73455	2.1352	1.75142	2.60922	3.87462
16651867	2.12655	1.57661	1.79785	1.40357	2.34639	1.44262	1.46975	1.2084	1.68672	1.83149	1.67873	1.78991	2.58293	1.45776	1.38761
16651869	2.37489	2.63617	3.03154	2.73306	1.81152	2.67845	2.79782	2.92065	2.42733	2.66675	3.62769	1.64236	3.83192	1.83773	2.60848
16651873	4.76643	3.32461	3.10841	4.39713	3.55467	4.60812	3.77004	4.3268	4.03499	3.88094	3.40602	3.27117	4.23346	4.44344	5.53943
16651877	4.43246	4.27653	5.45814	4.0114	5.41945	4.42689	4.53492	4.44222	3.97429	5.00058	5.4377	3.70069	3.67562	4.77917	4.67154
16651879	4.11479	3.57065	3.73534	4.32682	3.28157	4.29499	3.86806	4.70567	4.27917	4.57404	4.13722	3.95865	3.90392	3.10882	3.19259
16651881	3.94476	4.22022	4.13397	3.16974	3.24971	4.2831	3.75104	3.76697	3.52687	3.1338	3.20167	2.98804	3.39667	4.13436	4.02036
16651883	2.01624	1.93601	1.91187	2.22528	2.02709	1.99586	1.88428	1.67416	2.42181	1.94399	1.84154	2.06352	2.32294	2.18521	2.48278
16651885	3.42918	3.32624	2.13739	2.42356	2.9783	2.20549	3.05241	2.9917	2.27087	2.69299	2.3887	2.32609	2.82371	2.45848	2.34111
16651887	2.46838	2.72354	4.20562	2.05038	3.21608	2.71756	2.55523	1.96107	3.19157	2.14579	2.5189	3.82337	2.99454	2.66587	2.78009
16651889	2.10637	2.06773	1.83525	1.64311	2.14014	2.27818	2.11183	2.0043	2.02626	1.7414	2.52862	2.01488	2.18632	2.17076	1.92959
16651891	1.75722	1.87374	1.86253	2.25544	2.13619	2.49529	2.94684	1.75245	2.44844	1.98445	1.66039	1.98537	2.06861	2.06861	2.1346
16651893	3.11274	3.23504	2.30865	3.4584	2.27105	2.49324	3.15897	2.77531	2.58444	2.40757	2.3345	2.50161	2.7511	2.73133	3.25467
16651895	6.32767	5.8516	5.79313	5.68262	5.29764	6.01047	5.48372	5.98154	6.78843	5.36797	6.94866	6.49721	6.36746	5.65889	6.70888
16651899	2.36636	1.91576	2.2837	2.62831	2.20888	2.64511	2.15527	2.07579	2.32697	2.26218	2.51463	2.33031	2.47071	2.48547	2.32877
16651903	6.17081	5.88633	6.41871	5.7395	6.63146	5.098	5.09752	6.34194	5.54795	5.62168	6.31875	5.695	6.14855	4.73155	5.63297
16651905	5.72559	5.40521	6.27958	5.9372	6.00519	5.45651	5.06656	6.49891	5.26227	5.53283	7.47279	5.80066	5.50216	4.99188	6.00207
16651907	4.45395	4.25244	4.64961	5.16856	4.42867	5.17553	4.5479	5.58038	6.32452	4.46158	5.02667	5.55981	5.07521	4.18034	4.36625
16651909	2.12312	1.71594	1.79995	1.51581	1.75501	1.59542	1.88869	2.26198	1.8537	1.87086	1.53654	1.47825	1.8512	1.98403	2.3193
16651911	2.23382	1.68481	1.50556	1.27578	2.04233	1.98072	1.32499	1.92395	1.88609	1.64369	1.44867	1.18455	1.36383	1.72911	1.45228
16651913	1.79144	1.76277	1.5837	1.68474	1.74706	1.6111	1.62731	1.66249	1.75228	1.69088	1.82836	1.56722	1.7251	2.1196	1.28001
16651915	2.03285	1.58565	1.54828	1.51089	1.94592	2.77858	2.18537	1.82571	1.5065	1.76454	1.70059	1.72495	1.76454	2.41317	2.522
16651917	2.10703	2.12954	1.67423	1.66071	1.7902	1.60718	1.83192	1.5841	2.12178	2.1407	1.56871	2.43832	1.47098	1.94654	1.89578
16651919	3.60012	3.81459	3.91276	3.10578	3.10814	3.0789	3.88627	3.56297	3.59307	3.23803	2.56649	3.44257	3.34412	3.94315	2.10556
16651921	2.70492	2.80288	3.4289	3.43186	3.1272	1.70014	3.00637	3.09642	3.3226	4.01636	1.46348	2.14638	2.6165	2.436	2.41224
16651923	5.90394	4.70355	4.78851	3.99673	6.25218	3.69726	5.68419	3.14676	5.78461	5.69053	5.09693	5.54507	5.19406	5.57524	4.70753
16651925	4.48936	4.23201	4.15855	2.7558	3.84763	3.32065	4.00836	3.45894	3.46855	5.29055	3.34082	2.89974	3.29872	3.47253	3.71996
16651927	2.59389	2.31141	2.93753	2.98665	1.92537	2.43188	2.45383	2.31141	2.19546	2.49878	2.03126	1.32563	1.38365	1.99301	2.21445
16651929	3.96643	3.64501	3.68663	3.23155	3.93248	2.71344	3.07153	2.67142	3.47215	4.82973	2.73563	3.63556	3.49393	3.42937	3.21672
16651931	1.67695	1.72559	2.47802	1.86253	1.84515	2.48777	1.74265	2.805	1.95109	1.74309	2.92665	1.56469	2.34201	1.90978	1.97713
16651933	1.50992	2.45135	1.91398	1.32948	1.88859	1.58399	1.99094	2.29432	2.90117	2.58194	1.82511	1.75147	1.91112	1.52339	2.10266
16651935	2.34686	1.76864	2.16943	2.66706	2.20843	1.85028	1.62269	1.23274	1.5308	1.36389	2.29303	1.51719	1.4986	1.6829	1.5253
16651937	5.67838	5.38927	3.65394	4.41467	6.21093	5.39134	5.86206	5.66795	6.13002	5.88957	5.38927	5.13949	4.51005	5.30349	5.26675
16651939	1.58384	1.33772	1.49806	2.0986	1.25823	1.47729	1.43305	1.33367	1.38216	2.05172	1.30002	1.67548	1.39138	1.68651	1.50129
16651941	2.70186	2.9457	2.49768	3.60135	4.37293	3.39975	3.54953	3.17974	2.88376	3.9565	2.15468	3.4163	3.97599	2.83682	3.11829
16651943	1.71357	1.80879	1.82604	1.55114	1.7702	1.87472	2.17227	1.73848	2.17807	2.21606	1.39747	1.36785	1.34533	1.5647	1.80063
16651945	1.87838	2.12755	1.6679	1.78656	2.48909	1.58768	2.72369	1.95677	1.91791	2.77628	1.81017	2.01105	2.26412	2.27792	1.79951
16651947	2.44502	3.77838	1.92448	2.59418	3.2661	2.14864	3.02846	2.5366	1.89282	2.86651	1.81535	2.38478	2.41224	2.84547	2.04847
16651949	7.14127	6.61868	6.45175	6.36972	6.15351	6.9894	6.42169	6.85554	6.23159	6.56451	8.02867	6.84665	7.408	6.93303	7.07552
16651951	1.46645	1.51495	1.51495	1.33474	2.79535	1.2686	1.52842	1.72153	2.00124	1.61441	1.32156	1.54435	1.21497	1.66361	1.56105
16651953	1.53102	1.70014	1.3505	2.03367	1.84974	1.69701	1.53636	1.54772	1.3568	1.26962	1.391	2.48489	1.8629	1.50842	1.28309
16651955	3.54208	3.53997	3.6201	2.87571	4.70955	3.44316	3.25673	3.14783	4.3161	4.12832	2.86188	3.2382	3.1737	3.35936	3.17805
16651957	5.98453	4.14732	5.85393	5.25649	6.18766	5.51615	4.60684	4.75157	4.80906	4.11679	5.67725	5.05366	5.71198	4.61029	3.88676
16651959	3.79041	3.36479	3.55105	3.05372	4.2032	2.98272	3.71584	2.79249	3.4025	3.64122	2.31373	3.3006	2.3501	3.99236	4.06662
16651961	5.50681	4.83429	4.98177	5.08518	5.6243	5.27734	4.78534	5.11416	5.2995	5.11787	5.67061	4.41907	5.3104	4.90967	5.60629
16651963	5.66131	5.08207	5.99128	3.97234	5.65989	3.1201	4.87116	4.62359	4.29655	6.10012	4.61622	5.31589	4.82502	4.34543	5.65371
16651965	2.88198	2.06056	2.80511	2.30451	3.20387	2.83478	3.20621	2.8903	2.79587	2.53409	2.51027	2.66209	2.54953	2.87521	2.16183
16651967	4.9434	4.90914	5.80913	5.25437	5.26148	4.63059	5.22127	4.80636	4.64555	6.23644	4.6477	4.50801	4.48334	4.611	5.40104
16651969	6.08796	5.8225	4.9477	5.01734	6.04334	5.01702	5.68279	5.04846	5.31402	6.13578	5.32511	5.21039	5.87749	5.82838	5.58749
16651971	3.96076	3.37206	3.81224	3.8608	4.25911	2.96634	3.3005	3.57137	3.82028	4.36325	3.09911	3.4894	3.78653	3.57403	4.0301
16651973	2.93639	2.82247	2.72541	3.3253	2.3981	2.76938	3.47602	1.9909	3.22614	2.52438	1.65108	2.1723	2.49028	2.71525	2.13684
16651975	2.53085	2.00683	2.0145	2.18121	2.1773	1.9459	2.80885	1.58614	2.26992	2.08431	1.78088	1.89985	2.60305	1.85302	2.86974
16651977	3.65326	3.84743	3.00093	4.71149	3.71389	2.95652	4.69927	3.47757	3.94042	3.41109	2.91409	2.87398	3.04432	3.57897	4.1119
16651979	5.97966	5.2609	5.1655	5.3644	4.89404	5.4635	4.88056	4.79135	4.36155	5.20053	4.93919	3.85995	3.5744	5.17444	4.6671
16651981	3.41014	3.39688	3.77321	2.67146	3.51381	2.84942	3.18753	2.94388	3.96992	4.38543	2.24495	2.57783	1.94509	2.89501	2.49979
16651983	5.62188	5.73238	4.51129	4.90972	5.75107	4.64956	5.4672	3.23587	5.42104	5.10588	4.64383	5.96372	3.7387	4.51129	4.22051
16651985	2.40397	2.65404	2.04749	3.28523	2.88758	2.13098	2.23843	2.11509	2.80451	2.18064	2.12093	2.53706	1.85845	2.13209	2.57195
16651987	3.30309	2.73676	3.60925	2.51905	3.74915	3.35277	3.05276	3.53577	4.18614	3.66401	3.91479	3.13468	3.01786	3.05431	2.9914
16651989	2.49008	2.052	1.65904	1.44189	1.39389	1.83832	1.45559	2.00621	2.2145	1.70775	1.56421	2.67755	2.09033	2.02237	2.05653
16651991	3.57061	3.72957	4.28717	4.57117	4.44253	4.7504	4.68723	4.61271	5.06052	4.91516	4.40033	4.41554	4.61637	4.12564	3.83699
16651993	1.69895	1.7414	1.88028	1.57752	2.47877	1.58586	2.03347	1.70816	1.98126	1.75959	1.47747	1.63345	1.88661	2.03907	1.78251
16651995	2.4676	2.46103	2.51233	2.47921	2.06076	2.31445	2.00167	2.6154	2.83575	2.50101	2.27398	2.03398	2.57753	2.05576	2.63249
16651997	1.72584	1.53207	1.7091	1.73521	1.24229	1.50482	1.5803	1.59341	1.65712	1.75744	1.62767	1.67808	1.61876	1.93093	1.82058
16652001	3.01766	2.65226	2.54102	2.27867	2.20614	2.30284	2.72827	2.37775	2.48674	2.36526	2.14963	2.39107	1.87609	1.72328	2.14268
16652003	3.93892	2.6475	2.53483	2.70638	2.69642	3.26844	2.50892	2.84345	3.18621	2.41562	3.63989	2.88214	3.35267	3.49944	3.63006
16652005	1.64533	1.61191	1.70875	1.4165	1.47971	1.68493	2.62865	2.68139	2.21117	1.68251	2.39693	1.68672	1.72382	1.54185	1.59971
16652007	1.93612	2.03875	2.1317	2.34764	2.18731	1.76124	1.99598	2.41339	2.0386	2.10823	2.02127	1.91248	1.76638	1.95955	1.91661
16652009	4.00529	4.12707	4.22572	3.88828	4.26819	4.4285	4.28559	4.74958	4.11511	4.49306	4.6753	4.35213	4.13499	4.11957	4.66684
16652011	3.92894	3.1751	3.27676	3.2905	3.43572	4.00001	3.53829	4.72187	4.18473	3.81574	4.43118	3.39103	3.60971	2.66699	4.33125
16652013	3.7231	3.92702	3.61818	3.44066	4.07635	4.02061	3.36515	2.80522	3.42834	3.28082	3.66207	3.04984	2.96071	3.51454	3.8671
16652015	1.45434	1.46555	2.04797	2.22413	2.46831	1.70381	2.33569	2.11296	1.5658	2.0658	2.04996	1.37824	1.742	1.49937	1.86765
16652017	1.64926	1.48907	1.73619	1.62189	2.18944	1.31776	1.71021	1.51254	2.06671	1.48829	1.51855	1.79642	1.5091	1.90732	1.6766
16652019	2.20618	2.09463	1.9119	2.53992	2.3751	2.18686	2.16959	1.60804	2.63367	1.98016	2.05102	2.01806	1.85868	2.08962	1.82171
16652021	1.85407	1.78832	2.67268	1.61191	3.28921	1.84947	1.86253	1.9872	1.84947	1.53339	1.58177	1.94269	1.43423	1.7443	1.92915
16652023	2.85951	3.42857	2.83538	3.54548	3.26124	2.98266	2.0459	2.83234	2.7494	2.47152	2.7323	2.59332	2.39364	2.24178	2.58452
16652025	5.204	3.55845	4.64956	4.78369	4.86248	5.36591	5.15495	4.76245	3.83177	4.57915	5.32667	3.74255	4.41162	3.92209	5.99497
16652027	2.51218	2.26053	2.5593	2.2457	1.64804	2.94148	2.17509	2.60002	2.01644	3.35103	1.85594	1.87156	1.78011	1.85054	1.69947
16652031	2.11251	1.73422	1.55756	1.84198	2.54538	2.0447	1.84931	2.32309	1.81102	1.39179	2.0404	1.85974	1.63705	1.43837	1.62162
16652033	3.69339	3.31198	3.84321	3.84247	3.26867	4.10778	3.66598	3.60111	3.11683	3.45362	4.63163	3.99214	4.64874	3.66667	3.799
16652035	3.20552	3.26365	2.74372	3.76886	3.54242	3.76934	3.41468	3.38963	3.42909	3.15034	3.14288	3.37774	2.4462	3.94859	3.38344
16652037	2.37677	3.32872	3.65039	3.56797	3.69128	3.2437	2.88718	3.50618	3.10374	2.60779	5.26982	3.18043	3.19076	3.48084	4.57281
16652039	3.46824	3.07194	3.56759	3.60322	3.42937	2.86181	2.63091	3.4367	2.7219	3.17328	4.81689	3.62502	3.21927	3.17314	3.52387
16652041	3.57737	3.75498	4.57939	4.0783	4.23599	4.2017	4.38096	4.79493	3.47245	4.64488	4.36557	3.80621	3.82034	4.31069	3.94041
16652043	3.56908	2.94922	3.02122	1.92444	2.4205	1.76068	2.55056	3.12817	2.82918	2.8782	3.54119	2.73866	2.47754	2.3274	3.37018
16652047	4.72207	3.60522	4.98121	4.34256	4.28774	4.03928	4.1379	4.79821	3.76711	4.11076	5.77984	4.34939	4.45244	3.26326	4.91231
16652049	2.2474	2.1888	2.46928	2.40742	1.91491	2.61615	2.93386	2.45275	2.29484	2.07828	4.16083	2.38587	3.15156	2.33987	3.29963
16652051	2.6899	2.25864	2.68731	2.67043	1.66702	2.81168	2.74954	2.39681	2.51841	2.314	2.5388	3.24609	1.92179	2.16786	3.26456
16652055	1.27688	1.17517	1.60339	1.39937	1.56836	1.22919	1.51627	1.076	1.41258	1.31568	1.46965	1.15672	1.29633	1.63842	1.90534
16652057	2.27619	2.68055	2.52442	2.38512	2.30713	2.4759	2.3892	2.53022	2.52153	2.38667	2.38922	2.33466	2.29377	1.95759	2.49789
16652059	1.30807	1.18871	1.5657	1.52057	1.44252	1.33419	1.13683	1.47654	1.36383	1.06881	1.28257	1.25296	1.30807	1.32353	1.53789
16652061	1.51125	1.55349	1.40208	1.64022	1.755	1.56893	1.37713	1.38528	1.39124	1.4579	1.43068	1.43499	1.90681	1.80208	1.57323
16652063	1.88351	1.78436	2.0357	1.74823	2.14453	1.68355	2.51791	1.84528	2.182	2.10535	1.99336	2.04889	1.72947	1.77064	1.65375
16652065	1.6945	2.46217	1.6116	1.78608	2.37321	1.87308	1.67961	1.69345	1.76677	1.79438	1.68553	1.77428	1.89546	1.94428	1.86711
16652067	1.38729	1.41038	1.25854	1.54312	1.26065	1.3233	1.38081	1.43845	1.37319	1.22104	1.36049	1.27215	1.2088	1.22803	1.38182
16652069	4.47674	4.94881	4.15455	4.58006	5.71263	4.61181	5.11672	4.76401	4.32779	4.69392	5.58739	5.48487	4.43298	4.91117	4.87899
16652071	1.72417	1.77908	1.71739	1.65784	1.67082	1.43713	1.56335	1.50929	2.09774	1.4679	1.70965	2.10231	1.87952	1.76501	1.48409
16652073	4.43582	4.56832	4.97521	4.35765	4.76306	3.70698	3.88859	2.40997	3.73217	3.45648	4.76477	3.56081	4.10789	3.02236	3.83815
16652077	2.2321	2.18577	2.71127	2.90257	2.21123	2.86479	3.18308	2.71957	2.4011	2.52931	2.77957	2.03795	2.58518	2.64572	2.97328
16652079	2.54916	2.67715	2.57025	3.34979	2.62393	3.11478	2.98447	2.66717	3.07639	2.81602	2.47218	2.04113	2.41444	2.067	3.57764
16652081	5.33857	4.60987	5.59286	5.85872	5.56237	5.06091	4.55705	4.94639	4.8927	5.03395	5.64841	5.75156	5.76822	5.38993	5.81474
16652085	2.61717	2.473	2.58779	2.47619	2.32961	2.48303	3.44594	3.00678	2.10788	2.12886	5.2321	2.72676	2.61816	2.38108	2.83185
16652087	1.50922	1.75469	2.39103	1.8401	1.59631	2.04106	2.72996	3.00279	1.93164	3.07312	3.03691	1.99148	2.9059	1.51232	2.87549
16652089	1.6369	2.24974	1.97134	1.57823	1.24365	1.49255	1.96713	1.82727	2.05658	1.74926	1.75012	1.50106	1.64952	1.32526	1.49472
16652091	2.35354	2.89018	2.91284	2.12654	3.39244	2.98917	2.99973	2.86849	2.50739	2.91141	2.42814	3.20981	2.59737	2.71072	2.51663
16652093	2.67902	2.64872	2.00601	2.24372	3.06932	2.61242	2.36121	2.88291	2.31231	2.72719	2.5468	2.66627	3.16567	2.9433	2.46216
16652095	1.78728	2.04115	2.10911	2.13361	2.28689	1.93859	2.65769	1.9129	2.37891	2.69772	2.55376	1.95508	2.01116	2.17576	2.44476
16652097	1.95362	1.278	2.38954	1.47106	2.14516	1.66205	2.28609	1.90541	2.04927	1.58461	2.48489	1.72852	1.7443	2.09458	2.19976
16652099	1.67857	1.4964	1.11608	1.58172	1.57684	1.35226	1.27847	1.59612	1.42951	1.26182	1.38588	1.2493	1.38848	1.65369	1.39824
16652101	2.5403	2.53656	3.53384	2.99919	2.95061	2.95499	3.45662	3.35166	4.80825	2.5713	3.62847	2.67473	2.93611	2.99105	2.85003
16652103	1.34694	1.73867	2.17637	2.66928	2.62179	1.84664	2.4188	2.04634	2.98508	2.45988	2.15944	2.09738	2.19505	1.37246	1.5736
16652105	1.65904	1.8404	2.55798	1.93825	1.76131	1.7925	1.90467	1.82571	2.21012	1.97729	1.72695	1.65287	1.82571	2.99058	1.22089
16652107	2.61135	3.26645	4.19393	2.68109	1.40586	4.35336	2.77316	3.74116	2.55287	3.54328	4.17499	3.05625	3.05625	2.90251	2.08802
16652109	1.56956	1.67759	1.6642	1.65732	2.41681	1.55557	1.84816	1.79172	1.54964	1.64015	1.89206	2.1599	1.97243	1.92068	2.18361
16652113	2.35231	2.4765	2.33341	3.37536	2.17567	2.0887	3.12076	2.04474	2.75759	1.8417	3.23903	2.23682	1.8817	2.01881	2.57277
16652115	4.54397	4.11616	4.68026	4.51494	4.9831	4.99301	4.17663	4.90011	4.64193	3.99861	5.488	5.03865	5.14381	4.72547	4.96459
16652117	1.75956	1.55771	2.24819	2.17777	1.64208	1.60781	1.81177	2.06435	1.76036	1.6767	2.44482	1.51591	1.68678	1.83003	1.91892
16652119	1.94446	1.49626	2.04316	1.29536	2.07373	1.79814	1.96805	1.95118	1.49565	1.79527	1.73717	2.62005	1.68246	1.8527	1.49269
16652121	2.26568	1.89835	2.00547	1.77755	1.88518	2.45826	1.66937	2.00891	1.76519	2.16829	2.04828	1.74122	1.73641	1.59291	1.74311
16652123	3.07223	3.15438	3.10596	2.9203	3.48389	3.28959	4.26145	3.17277	3.82194	3.53242	2.38498	3.23421	2.90136	2.94606	3.93459
16652125	1.91184	1.95217	2.00232	1.71161	2.33377	2.76661	3.08019	2.51859	3.14751	2.51451	1.99161	2.10629	1.79097	2.98179	2.21276
16652127	2.06809	1.80438	2.25134	2.99241	1.99735	1.93825	2.17853	1.70916	2.06069	2.43427	1.77915	2.54248	2.14695	1.90182	1.84359
16652129	3.464	3.88848	4.03684	3.33588	2.99499	4.1799	3.76778	4.15066	4.24365	3.83054	4.52399	4.0423	3.62595	3.3524	4.37851
16652131	1.57536	1.984	2.18602	2.27709	2.89271	2.61069	2.52915	2.97271	2.62331	2.7904	2.22573	2.19581	2.20055	2.3943	2.15913
16652133	1.26457	1.31177	1.14933	1.74695	1.22901	1.34971	1.43353	1.32563	1.38482	1.24934	1.79292	1.37824	1.52143	1.43196	1.30023
16652135	1.72678	1.50558	1.86253	1.41854	1.63985	1.39895	2.24163	1.85112	1.94063	2.00311	1.9444	1.87554	1.71019	1.91473	1.89046
16652137	1.64533	1.74318	1.76594	2.15964	1.87277	1.43776	2.09928	1.96152	1.98576	1.81752	1.82571	2.75497	1.36022	1.82571	2.3414
16652139	1.94848	2.56135	2.40027	1.90813	2.54444	2.58938	2.85655	2.9338	2.69719	2.52706	2.13816	3.04566	2.60875	3.15027	2.1916
16652141	2.30448	2.72605	2.70251	2.57234	2.75629	2.68792	2.91519	2.72979	3.43068	2.80731	2.64425	3.12546	2.18896	3.30178	2.41302
16652143	3.73342	2.40252	3.13437	2.93218	3.56651	4.13447	4.38031	3.51497	4.29753	3.63711	3.41407	2.06557	2.63953	3.87328	2.56584
16652145	2.96064	2.38105	2.77845	2.41069	2.45036	2.8865	4.08881	2.64402	3.4416	2.7833	3.18118	2.47323	2.82938	2.69668	2.79122
16652147	3.6851	3.45651	3.24968	3.21258	3.65795	4.29089	3.99964	3.89515	3.71868	3.93475	2.98169	4.08179	2.90547	3.02969	2.78383
16652149	3.92085	3.91616	3.43692	3.79668	3.77586	3.30612	4.65727	3.1985	4.02341	3.5812	4.44786	3.2845	3.2699	3.82114	3.49511
16652151	4.38938	2.89996	3.27364	4.02635	4.38938	4.95853	5.12664	4.73634	4.44572	4.468	4.37049	3.74778	3.71276	4.75228	4.60174
16652153	3.22909	2.45828	2.54242	3.22956	2.77438	2.70518	3.64616	2.75877	2.9961	3.23835	2.41072	3.19657	2.93785	2.75412	3.80495
16652155	3.75259	3.14785	3.32881	2.1234	3.5091	3.52949	4.11902	4.56469	4.45877	3.56947	4.16443	2.62079	3.88471	3.93435	3.58263
16652157	4.18423	4.92577	3.30779	4.83727	3.0745	4.53104	5.44254	4.53375	4.95315	4.56127	4.40967	4.49337	3.56081	3.58095	3.60518
16652159	3.72822	3.318	3.76985	3.36587	3.97073	3.60803	4.38878	3.62265	4.55858	3.63432	2.59958	3.17212	3.93434	4.21746	3.03096
16652161	3.32872	3.23913	2.92601	3.26356	2.0052	3.13401	4.35925	2.99619	4.26876	3.72079	3.02987	3.64617	3.29678	3.1629	3.6117
16652163	5.14093	4.51682	3.83	3.92186	4.0726	5.11495	5.71671	3.98783	5.19245	4.16916	3.35165	3.39592	2.71742	4.3912	2.87538
16652165	2.43232	2.45235	2.42626	2.93458	2.51691	2.3027	3.16292	2.32094	3.01186	3.04614	1.89479	3.63766	2.428	2.26726	2.10379
16652167	5.47931	4.89453	4.56104	4.00305	3.80391	4.59646	5.74364	4.01222	5.26037	4.33893	2.57324	5.17559	4.72143	4.32828	4.94806
16652169	3.11189	3.12758	3.05159	2.77246	2.25995	3.66493	3.73975	3.08884	4.80755	3.79282	2.89558	3.12256	3.39251	2.8416	3.69805
16652171	4.68105	4.75414	4.75179	3.19005	4.59137	4.35198	4.99829	4.75566	4.74798	4.51255	5.09301	4.83484	4.53614	3.54833	3.56198
16652173	4.32264	4.54589	3.6531	3.84636	3.5819	3.28784	5.17361	3.60369	5.0109	4.46253	3.34978	3.44143	3.75966	4.51979	3.32015
16652175	2.74469	2.60354	2.36101	2.52884	2.76051	2.85523	3.37807	2.13577	2.98917	2.70327	1.76956	3.75385	2.40247	2.66318	2.87694
16652177	3.12389	2.62199	3.35637	2.34388	2.97675	2.87677	3.31779	3.14851	3.74596	3.4223	3.08396	2.58354	2.926	2.91429	2.78203
16652179	2.3599	1.74061	1.6316	2.69891	2.2258	1.76842	2.18145	2.08308	2.31917	1.91108	1.74786	1.95173	1.9235	1.87751	4.24063
16652181	4.16471	4.54312	4.66435	3.94091	4.97719	5.03988	4.69126	4.8259	3.94934	4.62359	5.13841	3.80298	4.13089	4.20674	4.74745
16652183	2.75413	3.10635	2.61002	3.12915	2.72238	2.79746	1.98452	2.23475	2.41693	2.49335	3.1115	2.70719	2.63686	1.94952	2.26786
16652185	5.62396	4.95538	3.59725	3.27507	3.85492	4.59308	5.64618	3.70416	5.12553	4.69601	3.70685	4.3876	4.26306	3.85886	5.24635
16652187	2.95307	3.1574	3.73096	2.74176	3.8616	3.24843	3.19792	2.46865	3.13863	3.73744	3.33307	2.46023	3.53305	2.92143	2.25892
16652189	3.48955	3.67639	2.57234	3.27391	2.6056	3.51064	3.18067	3.13771	3.24529	3.58184	3.10918	2.44252	3.05581	2.92708	3.59653
16652191	4.11123	4.28107	3.71792	3.42481	4.11598	4.64327	4.34597	3.73267	4.33967	5.30099	4.92522	3.6042	5.30643	4.92453	4.23353
16652193	5.07246	4.26737	4.15959	4.51798	4.06004	4.80566	4.75883	4.56851	4.65967	4.75845	3.58027	3.79785	4.80712	4.51715	4.78694
16652195	1.4165	1.25505	1.19378	1.47106	1.09064	1.2302	0.991605	1.36803	1.58554	1.32563	1.56297	1.28783	1.78571	1.3749	1.08658
16652197	3.57806	2.33847	3.11774	3.43929	3.20296	3.13218	3.47933	3.18193	3.17932	3.37796	3.0667	2.54988	2.51246	2.38742	2.69928
16652199	3.02799	3.95387	2.8847	2.34094	3.75381	4.77125	3.51251	3.14481	2.85902	4.0016	2.72441	3.19456	2.31026	3.4575	3.78257
16652201	3.19612	2.38132	2.85791	2.64149	2.04158	2.45205	2.59126	1.74975	2.71643	2.07284	1.93594	2.28657	3.12969	2.65071	1.64102
16652203	4.55566	4.0332	4.42074	4.6082	4.81766	3.92884	4.15672	4.32999	3.94199	3.50122	4.76482	4.69349	4.02539	4.11384	4.86292
16652205	2.23388	3.50392	2.33024	3.49955	4.26062	1.85834	2.07882	3.3857	2.30469	2.52365	2.8504	3.16646	3.76455	3.00482	2.88218
16652209	2.027	2.48994	1.99374	2.11924	1.4124	2.12437	2.48132	2.00697	2.12309	2.38056	1.75099	1.7152	2.63267	2.96092	1.91488
16652211	1.43616	1.46555	1.28563	2.03524	1.66702	2.65309	1.27881	1.41258	1.51726	2.61475	2.03178	1.99892	1.99726	1.51495	1.34971
16652213	1.86936	2.24152	1.85607	1.69776	2.42755	2.01807	2.58489	2.06535	2.72376	2.38096	1.79728	2.25797	2.21342	2.3374	1.46564
16652215	5.24141	4.77525	4.65976	3.76143	5.4969	4.93395	5.33878	4.90684	5.10625	4.82617	3.25596	3.84589	4.46779	4.26847	5.05571
16652217	2.49069	2.56715	3.22299	2.44299	2.84039	2.78363	2.67299	1.79918	2.06552	1.73218	2.10602	2.27199	3.57586	2.87248	2.57146
16652219	2.55473	2.45712	2.55463	2.11792	2.29441	3.50118	2.61946	2.33956	3.96473	2.27124	2.3149	2.45712	2.75979	1.65317	2.06861
16652221	5.10487	4.74451	4.57712	4.91746	4.40912	5.27122	4.49002	5.48539	4.93809	4.75341	5.98688	5.47271	5.1201	4.50569	5.36374
16652223	2.76869	1.76814	2.78467	2.19448	2.60734	2.65419	1.95898	3.25094	2.49664	2.00377	2.16316	2.37674	1.97337	2.57612	2.2547
16652225	2.26681	1.85215	1.77573	2.11099	1.98906	2.16205	3.91638	2.88347	2.74813	2.13761	1.73214	2.55349	2.03778	2.41902	2.29884
16652227	4.86896	4.1744	3.67079	2.32192	3.9609	4.78965	4.30022	5.0188	4.25764	5.20138	4.31247	2.84927	3.51891	4.08347	5.57368
16652229	1.42016	1.53436	1.6528	2.16838	1.72182	1.68489	1.86024	1.99295	1.59868	1.75546	1.75975	1.77482	1.48405	1.73184	1.82856
16652231	2.06323	2.10966	2.14343	2.53749	2.28076	2.42033	2.60695	2.44553	2.1378	2.24919	2.1375	1.9126	2.18134	2.10567	1.66342
16652233	2.71332	3.40938	2.51976	3.42614	2.65844	2.51801	2.10368	1.90844	2.70747	2.68828	2.52571	3.63531	3.2217	2.41447	2.0064
16652235	1.76037	2.42991	2.55959	2.14816	1.65572	1.27661	2.00733	2.01223	1.97277	1.42116	1.78189	2.17497	1.20282	2.76263	1.92593
16652237	5.0276	4.19474	4.76216	3.70355	3.97431	5.05859	4.5569	4.42955	4.36417	3.65182	5.06836	3.82169	5.74417	4.46696	4.23546
16652239	5.34376	4.2842	5.36893	5.12368	5.88105	5.93681	4.58741	5.46786	6.43363	5.68485	5.36261	5.27	4.82598	4.85805	4.74019
16652243	6.19664	6.1745	8.18018	6.34137	6.1262	7.25972	7.22308	7.51688	5.97267	7.072	9.84718	7.16642	7.547	5.9196	7.76767
16652245	3.91115	3.35564	3.35157	3.51556	3.47122	3.24588	3.7496	3.75438	3.59788	3.87722	4.8944	3.60209	3.69825	3.21707	3.62899
16652247	2.35598	2.32529	1.83875	3.62062	2.97439	1.70622	2.01862	2.48155	2.43353	3.03721	2.19643	2.48623	2.95859	1.85497	2.23924
16652249	1.77007	1.39225	1.61285	1.7951	1.73462	1.38335	1.70365	1.52282	1.42832	1.37109	1.96068	1.53165	1.40294	1.57551	1.7181
16652251	2.63753	3.22199	4.3253	3.56189	2.02658	2.77288	3.65359	3.56189	2.34886	3.56189	3.94828	3.05625	2.81395	4.36643	4.58104
16652253	5.48962	4.20892	3.77004	3.81601	3.05032	3.08545	3.01518	4.43124	3.53138	3.37871	5.21439	2.86579	4.77604	4.5225	4.37138
16652255	3.90487	3.7149	3.7013	3.99882	4.00826	4.51651	4.05696	4.48866	3.76582	4.01218	3.57641	4.67908	3.86017	3.7932	4.07067
16652257	3.46159	2.90852	3.39538	2.88318	2.8962	2.88741	3.00755	3.95638	3.36193	3.19413	3.89153	3.69728	3.4321	2.37136	3.067
16652259	2.20723	2.48569	3.16541	2.06203	2.51513	3.3677	2.46834	2.59635	2.24057	2.68509	2.82864	2.58222	2.42648	3.20771	2.82814
16652261	2.17217	1.91174	2.33081	2.16142	1.56921	1.50141	1.66214	1.59579	1.73289	1.6822	2.2247	2.49237	1.9058	1.71184	1.89017
16652267	2.96423	2.48845	1.99417	3.4056	1.78077	2.21526	1.87344	3.11948	2.10138	2.51285	2.09295	2.28193	2.724	1.95811	1.91954
16652269	3.50874	2.4017	3.46325	2.43436	2.7064	2.47451	2.72622	2.8852	3.22523	2.33983	2.11761	2.24576	1.97123	3.32529	1.97152
16652271	3.17195	3.86407	2.6641	3.00828	3.42681	2.88348	3.45844	3.41896	3.75044	2.72108	2.94534	3.5388	3.54031	3.46566	2.92251
16652273	3.69744	3.98071	3.75951	3.5147	4.07411	3.92497	3.66395	3.38187	3.64658	3.83524	3.7405	3.83967	2.95124	3.40509	3.37998
16652275	1.64533	1.8187	1.49382	1.66949	1.88354	1.66379	1.89284	1.42722	1.38482	1.35001	1.36045	1.86491	1.59762	1.39788	2.06861
16652277	3.78947	3.5093	3.42185	4.38408	3.33884	2.8613	3.77566	4.1533	3.23441	4.00089	4.51259	3.44573	3.17149	2.87363	3.7474
16652279	2.07575	2.2217	2.34498	3.23778	4.14301	2.7993	2.54368	2.74971	2.50701	2.87628	2.33737	2.1225	3.35631	2.56498	3.13758
16652281	1.42676	1.80533	2.11082	1.83685	1.87807	1.73605	1.82709	1.43736	1.55253	1.77465	2.57513	1.67763	1.47421	1.71236	2.27706
16652283	5.37072	4.52206	3.72988	3.91543	4.37508	4.92801	4.39289	4.58978	3.89121	4.35262	5.34017	4.89065	3.80653	5.02001	4.01064
16652285	3.79273	4.53893	4.37528	4.58639	4.40697	5.46902	5.44497	5.08995	5.13996	5.5477	5.48678	4.5667	4.20963	5.25897	4.53265
16652289	1.6626	1.5585	1.45964	1.54772	2.01799	1.80872	1.69265	1.80408	1.78525	1.47593	1.97306	1.62472	1.46127	1.59854	1.41102
16652291	1.75799	1.70465	1.48329	2.6864	1.42618	1.62908	2.04756	2.06706	2.08318	1.87145	1.90053	1.69364	1.84779	2.40338	1.90142
16652293	2.87141	2.44852	2.30391	2.84177	2.22058	2.95732	3.06773	3.52256	2.38928	2.14627	2.03112	2.42556	1.8446	2.1391	3.23852
16652295	3.91341	3.19831	3.14474	4.58359	3.76387	2.94712	3.76813	3.57015	3.49273	3.28968	3.81207	3.42221	3.21005	3.31249	4.86629
16652297	4.01478	4.01478	3.60367	3.94015	4.11204	4.18083	4.35007	2.84973	4.68825	4.90912	3.71291	4.83701	5.16827	3.48211	4.6893
16652299	2.03429	2.3553	2.35498	2.20261	2.5227	3.50715	1.90182	2.24092	3.47015	2.69753	1.77832	2.66431	2.22529	2.10831	2.08135
16652301	3.33738	3.60575	3.14548	2.98282	2.90402	3.38086	2.81034	3.87415	3.25657	4.13715	3.91162	2.42323	3.30525	2.51971	3.57069
16652303	2.12004	2.11827	3.2161	2.97715	2.72897	2.80905	2.35695	3.04984	2.52674	2.48396	2.14612	2.46146	2.0673	3.12258	2.70424
16652305	3.8157	4.12955	4.11679	4.2076	4.54597	4.32994	3.37809	3.42372	3.80737	3.93825	4.38703	4.21788	3.70101	3.60031	4.31885
16652307	2.3149	1.83149	1.51495	1.35554	1.50558	2.09738	1.96011	1.43515	2.50109	2.21571	4.37049	2.29158	2.92917	1.6309	2.95356
16652309	2.75408	3.46993	2.9452	2.46031	2.47181	2.71459	2.81595	2.42068	3.00271	3.58479	2.29753	3.11003	3.20228	3.28332	3.15902
16652311	4.25269	3.50628	3.55555	3.76205	3.91978	4.56207	3.99651	4.13043	3.95683	3.85978	3.62963	3.57135	3.73089	3.71079	4.50624
16652313	2.45753	1.53656	2.09089	2.01474	2.16698	2.15091	2.24366	1.68774	2.1037	1.90104	1.76436	1.83149	1.46046	1.79312	1.97969
16652317	4.20127	4.51886	4.39915	3.79461	2.87713	3.80418	3.16767	4.44744	4.24926	3.21483	5.4875	4.44709	3.60592	4.44696	4.44185
16652321	3.21697	2.00649	2.66549	2.39492	2.53269	2.77466	2.12131	2.23977	2.31718	2.77777	3.11484	2.41784	2.74102	2.4126	2.70757
16652323	5.01119	5.51612	3.55909	5.72543	4.33614	4.31327	4.58796	3.78517	6.60899	4.07514	4.34042	4.6313	4.66364	5.83388	5.4801
16652325	3.91628	3.53138	3.13992	3.43186	3.4273	3.59091	2.55574	2.37198	2.71782	3.60977	2.35851	3.05625	3.13992	3.05032	2.83781
16652327	4.43518	5.7448	5.49015	6.24032	5.44491	5.2611	5.40266	4.71057	5.40212	4.78358	5.73564	6.11385	5.3338	5.29447	6.04874
16652329	6.49327	5.71228	6.51916	6.00893	6.16528	5.95205	5.41393	5.83123	6.26998	6.06402	6.06402	6.26942	6.6967	5.56664	6.08787
16652331	5.29003	5.83451	5.9792	5.77217	4.89623	5.89556	4.84934	5.62442	4.85297	5.1681	5.76865	4.71192	6.21031	5.44728	6.37754
16652333	3.13094	3.24532	3.76	3.36682	3.38815	2.94268	3.08566	3.49453	3.49282	4.30821	4.35733	4.1805	4.15006	3.03897	3.34062
16652335	3.95319	4.04261	3.51139	5.54116	4.25689	3.48359	4.55958	4.8456	4.47187	4.36515	3.80664	4.76372	3.93981	4.1691	4.16091
16652337	2.2775	1.52685	2.0111	1.70157	2.02702	1.73101	2.31209	1.54255	2.00028	1.99458	1.5545	1.91552	1.73624	1.61264	1.73116
16652339	1.97485	2.08172	2.23698	2.05038	2.42067	2.13371	1.68019	2.04276	1.67524	2.58122	2.60944	2.0045	1.51763	2.18568	2.23095
16652341	2.09141	1.83149	1.91991	1.71894	1.54462	1.79907	1.48119	1.7648	1.94887	1.83149	2.07992	2.07992	1.78571	1.87565	1.59971
16652343	4.56868	3.85448	4.19544	4.52849	4.62516	4.88507	3.73325	4.58018	3.986	3.95581	5.36616	4.38209	5.11371	4.33702	4.05763
16652345	2.38222	2.01082	2.98416	2.58941	2.48532	2.44647	3.02801	2.86398	3.10793	3.02242	2.47563	2.83168	1.97585	2.59369	3.07358
16652347	2.72036	1.47838	2.82949	2.33485	1.93856	2.10656	1.9771	2.08224	2.20739	2.05879	2.45411	2.32828	2.01937	1.71359	2.86056
16652349	2.37652	1.84092	2.76726	3.35872	1.94646	3.13123	1.69227	2.30429	2.91332	1.96433	2.22762	2.49431	2.16588	2.0454	2.29384
16652351	2.96128	2.70313	2.99644	1.58172	2.85808	3.42432	3.3826	3.42141	3.25466	3.56884	2.22629	2.52755	2.89919	2.64917	3.08052
16652353	2.2578	2.31715	2.10125	1.86807	2.84588	2.09156	1.73758	2.11432	1.63805	2.0105	3.46614	1.88127	2.3593	2.11812	2.97063
16652355	1.48578	1.48298	1.63632	1.37967	1.71592	1.44238	1.2673	1.65654	1.33213	2.06016	1.57191	1.45631	1.5474	1.87407	1.59653
16652357	2.50607	1.78181	1.68129	2.81395	2.18423	1.93979	2.75082	1.43515	3.04135	2.27052	1.65173	2.00298	1.27881	2.28932	2.18423
16652359	2.5317	3.0263	3.14136	3.35267	2.58621	2.61813	2.63909	2.63165	2.46234	2.92824	2.96897	2.56268	2.55638	2.60148	3.02473
16652361	3.80086	2.42555	2.84859	2.7017	3.2572	2.58441	2.61922	2.56627	2.70334	2.91794	4.11935	2.77521	3.15679	2.53309	3.20432
16652363	1.66152	1.61991	1.78403	2.4139	1.61799	1.69803	1.93194	1.51788	1.85941	1.76655	1.86222	1.57761	1.40618	1.77419	1.1927
16652365	3.10053	1.427	2.45798	2.67027	3.76816	3.27821	1.42796	2.10527	3.08369	3.74972	2.14968	2.6412	2.60617	2.75509	3.66595
16652367	2.44265	3.31474	3.16321	2.80946	3.47652	3.6324	3.71773	3.42877	3.56267	3.73471	3.79464	3.61598	2.83336	3.87502	3.98665
16652369	1.69834	1.73658	2.42475	2.21514	1.88176	2.32716	2.27396	2.41517	3.3775	2.7429	1.91572	2.17425	2.0651	2.25444	2.04285
16652371	3.1803	3.81606	3.76213	4.07522	2.50991	3.05177	3.64195	3.16617	3.38696	3.32469	3.38371	3.03717	3.67959	2.97613	3.61777
16652373	2.4513	2.22391	2.68048	3.12319	2.71571	2.58975	2.68931	2.68206	2.7387	2.19469	2.38734	3.0468	3.0213	2.63398	2.3566
16652375	3.04652	2.82985	3.07615	2.57572	2.41574	3.04295	2.8522	4.72168	3.34335	3.64161	4.11468	3.00751	2.65629	3.24037	2.8469
16652377	1.57025	2.37781	2.5042	2.67056	2.36748	2.23944	2.09768	1.8699	1.99455	2.50227	2.78796	2.86478	2.45529	2.1819	2.27626
16652379	3.45923	3.11151	3.25977	2.55446	3.6291	3.60532	2.40739	3.51596	3.07794	3.01268	3.95181	2.68398	2.90869	2.60188	3.4709
16652381	5.29758	4.0961	5.52762	5.12656	5.50266	5.2226	5.27369	5.32709	4.6574	4.82242	6.42193	5.28475	5.16323	4.78826	4.88558
16652383	5.63317	5.75722	5.99302	6.31766	5.8543	5.33434	6.57154	6.05284	5.28097	6.03066	6.21974	5.55526	5.70674	6.2477	5.80269
16652387	2.73096	2.92743	3.15371	3.93875	2.36853	3.2574	2.78956	3.13332	5.0244	2.86553	2.75729	3.77016	2.34007	2.80584	2.75802
16652389	4.55699	5.32331	4.49649	4.29467	5.47125	5.80385	4.88337	5.13158	4.08633	3.45118	6.57416	5.44552	4.75932	3.53107	4.88337
16652391	2.95288	3.30396	3.23226	4.19966	3.19198	2.81856	2.79117	2.96117	3.00819	3.08178	2.65593	3.3217	3.32833	3.19571	3.25256
16652395	2.3399	2.46173	1.87624	2.18928	1.98219	1.70239	2.36753	2.48681	1.59243	2.32404	2.28118	1.99192	2.35389	1.86234	2.29296
16652397	2.16126	2.29133	2.43222	2.1544	2.8498	2.20869	2.84327	2.53254	2.86638	2.23423	2.15769	2.20039	2.27018	2.93093	3.40606
16652399	1.72678	2.63266	1.89724	2.70818	2.46215	2.55226	2.08419	2.50512	2.36442	2.46369	2.3406	2.48489	2.87248	2.46215	1.89972
16652401	2.07275	1.81265	1.41836	1.66333	1.56337	1.81763	1.37683	1.98982	1.72354	1.50435	1.66909	1.66104	2.28201	1.76583	1.63913
16652403	2.28361	1.73923	2.20818	1.69749	2.47086	2.33222	2.39292	2.34729	2.50134	2.67014	2.92126	2.79399	2.14431	2.18007	2.0883
16652405	2.17858	2.81849	2.44983	2.03442	2.08149	2.64163	2.76928	2.75221	2.42527	2.21646	2.38469	2.92738	2.79469	2.07099	2.20635
16652407	5.5003	4.84034	6.34915	6.28486	4.18957	6.35985	5.93728	6.94248	6.00279	6.32236	7.2311	6.80121	6.19635	5.92768	3.73014
16652409	3.77594	3.35061	4.84258	4.06735	4.99056	2.79259	4.46501	5.05472	4.20353	4.99109	6.79482	3.09097	3.43699	4.80403	3.45517
16652411	4.31532	4.80259	4.82045	4.98136	4.93267	4.24566	4.48986	4.12526	4.72315	3.8344	4.61997	4.28873	4.64635	4.73851	4.71398
16652413	1.84897	2.53153	3.17422	2.8662	2.78836	1.91257	2.08047	2.12986	2.9022	2.37458	2.52198	2.00751	2.28879	2.94125	2.07416
16652415	2.61226	2.79064	3.5595	3.38097	3.16816	2.74455	2.87092	3.74441	2.85447	2.80558	3.26165	2.33691	3.31603	3.04635	2.87507
16652417	2.36636	2.51691	2.78607	3.05024	2.91322	2.03947	2.80337	2.95834	2.97075	3.3408	1.93581	3.50605	2.49658	2.886	2.13328
16652419	3.42258	1.97245	2.74275	2.08127	2.65648	2.2583	2.60206	2.71425	2.36187	3.54322	2.96032	3.5002	2.1368	2.51149	2.0543
16652421	5.25985	5.26999	5.22721	5.25944	5.90395	5.30949	4.78785	4.93926	4.5388	4.79672	5.51138	5.1683	4.99145	5.53435	4.99503
16652423	3.72689	4.18322	4.55586	5.19883	3.60425	4.87784	4.3868	4.40609	3.76075	5.01844	5.76747	4.60628	4.47145	4.11488	4.28507
16652425	1.48754	1.57844	2.09441	1.55869	1.88552	1.70152	1.76314	1.65192	2.02768	1.68086	1.72032	2.38955	1.86871	1.54592	1.75699
16652427	4.37465	3.74414	4.84934	3.65051	4.86811	4.51113	3.32543	4.07026	4.27359	4.2842	5.87818	5.13304	4.54333	3.59102	2.93582
16652429	3.19656	2.75773	3.16522	3.84716	2.91406	2.74166	2.75801	2.36377	3.01056	2.54427	2.07775	2.54156	2.85381	3.59523	3.17929
16652431	2.7798	2.19423	2.80955	2.99549	3.64766	2.94562	2.92238	3.11934	3.07024	2.59536	2.8422	3.19178	2.2546	2.20775	3.14077
16652433	3.00772	2.99569	2.7624	2.82999	2.27475	2.91835	2.44179	2.64234	3.77581	3.58953	3.65359	2.7116	3.13072	2.65799	3.18585
16652435	4.78003	5.04394	3.84099	5.21578	4.68898	3.65291	3.55546	4.10343	3.52196	3.34491	3.59658	3.39093	3.74729	3.46436	4.67618
16652437	4.03133	3.90427	4.04988	4.10169	3.3472	4.5683	3.52748	4.17217	3.70887	3.59221	5.34943	5.01328	4.20336	3.58838	4.00106
16652439	5.02467	4.64545	5.73477	4.72062	4.9317	4.54423	4.19213	5.30576	6.05224	4.83707	6.54704	5.44345	5.48054	4.21785	6.21482
16652441	4.15117	4.36621	4.68332	4.49144	4.40063	4.60723	4.14122	4.7741	4.69631	4.13348	5.14237	4.34995	4.62602	3.74551	4.51943
16652443	5.40529	5.57789	5.96234	6.1373	6.32784	6.0976	5.5851	6.27481	5.62856	5.51037	7.38231	6.43681	6.61727	6.12549	6.3447
16652445	5.88842	5.11806	6.51572	5.75065	5.6838	5.66644	5.66449	6.19892	5.74525	5.68876	6.27172	5.88141	5.75347	4.81454	5.62472
16652447	1.76674	2.346	1.42885	1.75375	2.10029	1.73646	1.55825	1.59167	1.96827	2.23322	1.78822	2.06244	1.97234	2.07113	1.61706
16652449	1.57746	1.56553	1.2343	1.83832	1.43805	1.44502	1.78009	1.49563	1.60621	1.48088	1.77508	1.52439	1.56491	2.10875	1.54643
16652451	1.96222	1.933	2.02177	2.34752	3.58936	2.67845	1.96574	2.28491	1.97828	3.03244	2.01787	1.91334	1.60895	3.02819	1.99547
16652453	3.1585	2.9352	3.19783	3.18261	3.151	3.06569	2.77944	2.65055	2.35197	3.30943	4.21834	2.53122	3.22184	2.58534	2.81627
16652455	3.41058	3.08558	2.63636	3.64446	2.56931	3.3774	3.28925	3.26875	3.20171	2.6893	4.36594	3.52647	3.39968	2.16632	3.07877
16652457	4.8785	5.58612	6.3128	6.02823	6.46121	6.48772	5.8071	6.32677	5.45552	6.80944	6.86165	5.97755	5.87001	6.19232	6.29862
16652459	3.26371	3.32471	4.1143	2.94682	3.57882	3.56157	2.83322	2.51079	3.3631	3.10548	3.09158	3.14134	3.29757	3.86299	3.26043
16652461	1.62353	2.87552	1.16187	1.39937	1.30807	1.62353	1.56297	1.90541	1.5065	1.75717	1.59612	1.36137	2.22529	1.65317	1.64632
16652463	6.18621	5.42833	6.62211	5.9365	6.49438	6.0977	5.78129	5.68437	5.58114	5.23034	6.0977	6.00133	6.29052	5.78524	6.04565
16652465	4.48229	5.15225	5.99497	3.68929	4.54339	4.33895	3.3573	2.60756	3.24365	3.82702	3.65056	4.06016	3.40126	4.30772	4.72701
16652467	2.9367	3.28053	2.0903	4.06664	1.993	2.89902	2.33822	1.92717	2.03314	1.77519	2.13838	1.82379	2.13619	1.91546	2.26041
16652469	3.24067	2.40952	2.11512	3.5083	1.95858	1.44629	2.47122	1.84224	1.75974	1.61844	2.64859	2.84599	1.80827	1.42422	1.45501
16652471	4.30937	4.42757	4.35236	4.93699	2.49429	2.92334	2.60828	3.48013	3.61889	2.24613	4.93476	3.19515	4.01738	2.82799	3.38653
16652473	2.91962	3.8198	4.73248	4.5147	5.10219	4.333	3.424	4.02042	3.51689	4.44439	3.48427	3.55171	3.26392	3.10528	2.9639
16652475	1.49357	1.57242	1.59434	1.70283	1.76298	1.69279	1.59811	1.52749	1.62149	1.37957	1.78446	1.58126	1.84554	1.59747	1.48508
16652477	3.47414	1.89722	1.99018	2.00155	2.16899	1.54238	2.03221	2.16956	2.42444	1.83794	1.85776	1.66445	1.88008	2.13295	2.09601
16652479	3.35445	3.30979	4.12393	3.60348	3.72469	2.53819	2.51181	3.80887	2.69592	2.93205	4.5551	2.74411	2.78899	2.66038	3.88797
16652481	2.60985	1.66338	2.48516	1.68053	2.09655	1.91471	2.33195	2.24012	1.68678	2.33558	2.15051	1.4736	1.96488	1.73375	2.16798
16652483	2.63527	2.08412	2.70938	2.08372	3.21772	3.35653	2.27687	2.25119	2.5517	2.21486	3.21516	2.90255	2.80615	2.1181	2.26336
16652485	2.21811	2.27878	2.79482	2.52176	2.44199	1.95219	3.03804	2.31538	2.83873	2.51671	1.85732	2.25495	2.09366	2.27386	2.85787
16652487	3.92081	3.97171	3.47639	3.78672	4.07301	4.21602	3.87582	4.07075	3.47273	4.08393	4.14781	3.94458	3.84515	4.2273	4.0827
16652489	3.01208	2.70432	2.83672	2.75449	3.42715	2.34152	2.43467	2.74884	2.64178	2.98798	3.08977	2.99432	2.58284	2.76116	2.5371
16652491	4.45329	4.08447	4.51763	3.02819	3.50998	4.09163	4.0469	5.79929	3.67307	3.89771	4.43789	4.68476	4.0252	4.12904	3.808
16652493	1.88348	1.72588	1.81929	2.23518	2.20627	2.00654	1.97124	1.8525	1.96123	1.94554	1.896	2.21394	2.26759	1.81172	1.96999
16652495	2.17681	3.26645	4.1715	3.25612	3.25308	3.85067	2.07215	4.41241	2.67477	3.72759	4.1193	2.84547	3.31218	3.22607	2.56009
16652497	5.10052	3.97497	4.10283	4.67142	4.86793	5.00209	4.14051	5.1161	5.38814	4.78032	6.48757	4.45091	4.4721	4.04431	4.75814
16652499	1.31583	1.36866	1.30352	2.66591	1.22921	1.32843	1.35297	1.41037	1.27292	1.35181	1.48565	1.32887	1.62362	1.62913	1.26426
16652501	5.26461	5.104	5.10892	5.82143	4.73527	5.23348	4.3528	4.67321	3.97394	4.50369	6.02027	5.42357	4.17524	5.02768	5.85881
16652503	4.71275	4.94957	4.75253	5.07016	4.9199	4.62901	5.31089	5.28014	7.87628	4.00599	5.54967	4.65719	4.51878	4.41859	4.75364
16652505	2.06405	3.15544	2.0627	2.36891	2.54169	2.86544	2.21213	3.20608	2.02073	2.63672	3.08927	2.80324	2.12569	2.34917	2.59122
16652507	7.65211	7.04613	8.21729	7.72056	8.1265	7.6071	7.20219	8.04864	7.05073	7.16959	8.53364	8.18599	7.67026	7.26831	7.61082
16652509	5.7274	6.40725	4.07843	6.57916	6.91132	5.54	6.87884	6.66713	7.81106	5.97918	5.57133	6.2728	5.55713	5.79106	6.43142
16652511	3.62396	3.01024	3.74771	3.29588	3.35825	2.85838	2.97322	3.77579	3.12782	2.93813	3.17899	4.07552	3.58562	3.38798	4.24431
16652519	2.54359	2.62425	3.1443	2.88194	3.45502	2.92032	1.979	2.78444	2.81354	2.62328	3.04707	2.577	2.91772	3.34197	2.93482
16652521	2.20523	1.56997	2.23762	2.22362	1.95279	2.97926	2.05848	2.07016	3.41258	1.80493	1.80626	2.40297	2.01481	1.54256	1.86969
16652523	4.30137	3.64347	4.34288	3.88242	4.21424	4.30538	3.67596	3.85543	3.76008	2.93549	5.17466	4.14361	4.42167	2.8557	4.66474
16652525	1.84608	2.10533	1.76319	2.33738	2.14455	1.90196	2.19102	2.58084	1.9485	1.66126	3.40291	1.99798	1.84314	1.91506	1.75575
16652527	5.11068	5.24244	5.60755	5.44357	6.08875	5.53061	5.51196	5.21948	5.93386	5.87587	6.50852	5.53962	5.56371	5.42422	5.54517
16652529	1.68672	2.86705	2.51639	2.15964	3.09914	2.57416	2.87975	2.36023	2.14465	2.23256	1.84777	2.07992	1.97061	1.42372	2.1436
16652531	1.98346	1.686	2.28084	1.94337	1.62996	2.64717	1.61616	1.97579	1.64103	1.74144	2.10259	1.6302	2.03385	1.56104	1.89602
16652533	4.09829	4.25505	4.62127	3.42983	4.79634	4.26691	3.77233	3.45946	4.09041	4.13531	5.38707	4.47594	4.03685	3.72249	3.95078
16652535	4.19256	4.15723	4.46391	3.98051	4.60681	4.68538	4.45179	4.77696	5.70058	4.98766	5.17356	5.14719	5.04942	4.3347	4.04337
16652539	3.07456	3.16841	2.48509	4.23153	2.95356	3.24547	1.96011	2.95356	2.46111	2.50686	2.78715	3.08484	3.19361	2.72857	2.95356
16652541	4.24009	3.89743	3.08886	3.52322	3.09498	3.93586	3.64877	3.34083	2.82964	3.5432	4.99146	4.35234	4.1063	3.73747	3.70542
16652543	4.88714	4.29481	5.37985	5.2994	4.929	5.12459	5.01716	6.21121	4.79556	4.25352	5.18804	5.23825	5.10187	4.91293	5.31646
16652545	2.26652	2.62625	2.45975	2.92026	2.12803	2.11671	2.20085	3.30222	2.38517	2.09662	3.24696	3.661	2.78335	2.19365	2.02691
16652547	2.90354	3.26944	3.73457	3.44004	3.56829	3.95367	3.45441	3.67306	3.36915	3.47244	4.6011	4.0214	3.81453	3.43178	3.47489
16652549	1.69028	1.56284	1.6095	1.34237	1.64013	1.65901	1.57121	1.30997	1.57192	1.40324	1.40796	1.74341	1.33131	1.65254	1.48411
16652551	2.48967	2.86972	2.44214	2.74622	4.58682	2.65185	2.548	2.70123	2.74637	2.42928	2.48281	2.23235	3.58668	2.92032	2.15683
16652553	2.87561	2.53759	3.2983	2.64838	1.56836	2.46319	2.56478	2.40997	2.90482	2.63652	2.84039	2.74463	2.84039	2.92917	3.69606
16652555	1.94052	1.71228	1.78314	1.85432	1.94732	1.50565	1.6262	1.60037	1.57578	1.67861	2.1504	1.99887	1.75975	1.49573	1.95726
16652557	1.99662	1.81185	2.08953	2.73272	4.14784	2.11082	2.7973	2.11294	2.11082	1.75717	1.94724	2.44844	2.04698	2.50389	2.37712
16652559	3.87225	3.3686	3.46845	3.48064	3.72726	4.0437	2.77723	3.27705	3.0185	3.07386	3.66089	3.713	3.88206	3.72366	3.99211
16652561	5.4885	5.07322	6.07679	5.1954	5.48603	4.83034	4.73016	5.68612	5.03121	5.72634	6.53895	5.89018	6.15842	5.73437	5.76423
16652563	3.74723	5.0034	5.50597	5.46506	4.8834	5.28502	5.36039	5.83221	4.58314	4.77963	7.22842	4.8118	5.73146	5.06919	5.46521
16652565	2.4414	2.3705	2.15153	2.79127	2.80345	2.78496	2.42202	2.06882	2.09279	1.89861	2.39876	2.50232	3.052	2.13341	2.40705
16652569	4.84934	4.22614	1.4974	3.33359	4.47928	2.5178	2.9698	3.16458	4.12834	3.8908	2.99572	4.59008	4.65545	3.87082	3.73014
16652571	4.79824	3.93643	4.11983	5.28422	5.12089	3.61593	3.34111	4.1387	3.68622	4.14547	5.05997	5.2147	4.87453	4.11149	4.40459
16652573	1.87967	2.17818	2.52605	2.62674	2.4734	2.99655	2.95363	2.33851	2.6772	2.73631	1.91941	2.52461	2.69006	2.48601	1.79604
16652575	1.39848	1.45677	1.33498	1.47325	1.38885	1.64181	1.76241	1.4351	1.69773	1.4397	1.1079	1.37179	1.36355	1.52289	1.91954
16652577	1.70463	1.54397	1.46327	1.5063	1.84974	3.07474	2.3664	1.75232	2.21158	2.05168	1.60408	1.75298	1.69797	1.45795	1.4839
16652579	2.03285	1.58565	1.54828	1.51089	1.94592	2.77858	2.18537	1.82571	1.5065	1.76454	1.70059	1.72495	1.76454	2.41317	2.522
16652581	2.10703	2.12954	1.67423	1.66071	1.7902	1.60718	1.83192	1.5841	2.12178	2.1407	1.56871	2.43832	1.47098	1.94654	1.89578
16652583	3.60012	3.81459	3.91276	3.10578	3.10814	3.0789	3.88627	3.56297	3.59307	3.23803	2.56649	3.44257	3.34412	3.94315	2.10556
16652585	2.70492	2.80288	3.4289	3.43186	3.1272	1.70014	3.00637	3.09642	3.3226	4.01636	1.46348	2.14638	2.6165	2.436	2.41224
16652587	5.90394	4.70355	4.78851	3.99673	6.25218	3.69726	5.68419	3.14676	5.78461	5.69053	5.09693	5.54507	5.19406	5.57524	4.70753
16652589	4.48936	4.23201	4.15855	2.7558	3.84763	3.32065	4.00836	3.45894	3.46855	5.29055	3.34082	2.89974	3.29872	3.47253	3.71996
16652591	2.59389	2.31141	2.93753	2.98665	1.92537	2.43188	2.45383	2.31141	2.19546	2.49878	2.03126	1.32563	1.38365	1.99301	2.21445
16652593	3.96643	3.64501	3.68663	3.23155	3.93248	2.71344	3.07153	2.67142	3.47215	4.82973	2.73563	3.63556	3.49393	3.42937	3.21672
16652595	1.67695	1.72559	2.47802	1.86253	1.84515	2.48777	1.74265	2.805	1.95109	1.74309	2.92665	1.56469	2.34201	1.90978	1.97713
16652597	1.50992	2.45135	1.91398	1.32948	1.88859	1.58399	1.99094	2.29432	2.90117	2.58194	1.82511	1.75147	1.91112	1.52339	2.10266
16652599	2.34686	1.76864	2.16943	2.66706	2.20843	1.85028	1.62269	1.23274	1.5308	1.36389	2.29303	1.51719	1.4986	1.6829	1.5253
16652601	5.67838	5.38927	3.65394	4.41467	6.21093	5.39134	5.86206	5.66795	6.13002	5.88957	5.38927	5.13949	4.51005	5.30349	5.26675
16652603	1.58384	1.33772	1.49806	2.0986	1.25823	1.47729	1.43305	1.33367	1.38216	2.05172	1.30002	1.67548	1.39138	1.68651	1.50129
16652605	2.70186	2.9457	2.49768	3.60135	4.37293	3.39975	3.54953	3.17974	2.88376	3.9565	2.15468	3.4163	3.97599	2.83682	3.11829
16652607	1.71357	1.80879	1.82604	1.55114	1.7702	1.87472	2.17227	1.73848	2.17807	2.21606	1.39747	1.36785	1.34533	1.5647	1.80063
16652609	1.87838	2.12755	1.6679	1.78656	2.48909	1.58768	2.72369	1.95677	1.91791	2.77628	1.81017	2.01105	2.26412	2.27792	1.79951
16652611	2.44502	3.77838	1.92448	2.59418	3.2661	2.14864	3.02846	2.5366	1.89282	2.86651	1.81535	2.38478	2.41224	2.84547	2.04847
16652613	7.14127	6.61868	6.45175	6.36972	6.15351	6.9894	6.42169	6.85554	6.23159	6.56451	8.02867	6.84665	7.408	6.93303	7.07552
16652615	1.46645	1.51495	1.51495	1.33474	2.79535	1.2686	1.52842	1.72153	2.00124	1.61441	1.32156	1.54435	1.21497	1.66361	1.56105
16652617	1.53102	1.70014	1.3505	2.03367	1.84974	1.69701	1.53636	1.54772	1.3568	1.26962	1.391	2.48489	1.8629	1.50842	1.28309
16652619	3.54208	3.53997	3.6201	2.87571	4.70955	3.44316	3.25673	3.14783	4.3161	4.12832	2.86188	3.2382	3.1737	3.35936	3.17805
16652621	5.98453	4.14732	5.85393	5.25649	6.18766	5.51615	4.60684	4.75157	4.80906	4.11679	5.67725	5.05366	5.71198	4.61029	3.88676
16652623	3.79041	3.36479	3.55105	3.05372	4.2032	2.98272	3.71584	2.79249	3.4025	3.64122	2.31373	3.3006	2.3501	3.99236	4.06662
16652625	5.50681	4.83429	4.98177	5.08518	5.6243	5.27734	4.78534	5.11416	5.2995	5.11787	5.67061	4.41907	5.3104	4.90967	5.60629
16652627	5.66131	5.08207	5.99128	3.97234	5.65989	3.1201	4.87116	4.62359	4.29655	6.10012	4.61622	5.31589	4.82502	4.34543	5.65371
16652629	2.88198	2.06056	2.80511	2.30451	3.20387	2.83478	3.20621	2.8903	2.79587	2.53409	2.51027	2.66209	2.54953	2.87521	2.16183
16652631	4.9434	4.90914	5.80913	5.25437	5.26148	4.63059	5.22127	4.80636	4.64555	6.23644	4.6477	4.50801	4.48334	4.611	5.40104
16652633	6.08796	5.8225	4.9477	5.01734	6.04334	5.01702	5.68279	5.04846	5.31402	6.13578	5.32511	5.21039	5.87749	5.82838	5.58749
16652635	3.96076	3.37206	3.81224	3.8608	4.25911	2.96634	3.3005	3.57137	3.82028	4.36325	3.09911	3.4894	3.78653	3.57403	4.0301
16652637	2.93639	2.82247	2.72541	3.3253	2.3981	2.76938	3.47602	1.9909	3.22614	2.52438	1.65108	2.1723	2.49028	2.71525	2.13684
16652639	2.53085	2.00683	2.0145	2.18121	2.1773	1.9459	2.80885	1.58614	2.26992	2.08431	1.78088	1.89985	2.60305	1.85302	2.86974
16652641	3.65326	3.84743	3.00093	4.71149	3.71389	2.95652	4.69927	3.47757	3.94042	3.41109	2.91409	2.87398	3.04432	3.57897	4.1119
16652643	5.97966	5.2609	5.1655	5.3644	4.89404	5.4635	4.88056	4.79135	4.36155	5.20053	4.93919	3.85995	3.5744	5.17444	4.6671
16652645	3.41014	3.39688	3.77321	2.67146	3.51381	2.84942	3.18753	2.94388	3.96992	4.38543	2.24495	2.57783	1.94509	2.89501	2.49979
16652647	5.62188	5.73238	4.51129	4.90972	5.75107	4.64956	5.4672	3.23587	5.42104	5.10588	4.64383	5.96372	3.7387	4.51129	4.22051
16652649	2.40397	2.65404	2.04749	3.28523	2.88758	2.13098	2.23843	2.11509	2.80451	2.18064	2.12093	2.53706	1.85845	2.13209	2.57195
16652651	3.30309	2.73676	3.60925	2.51905	3.74915	3.35277	3.05276	3.53577	4.18614	3.66401	3.91479	3.13468	3.01786	3.05431	2.9914
16652653	2.49008	2.052	1.65904	1.44189	1.39389	1.83832	1.45559	2.00621	2.2145	1.70775	1.56421	2.67755	2.09033	2.02237	2.05653
16652655	3.57061	3.72957	4.28717	4.57117	4.44253	4.7504	4.68723	4.61271	5.06052	4.91516	4.40033	4.41554	4.61637	4.12564	3.83699
16652657	1.69895	1.7414	1.88028	1.57752	2.47877	1.58586	2.03347	1.70816	1.98126	1.75959	1.47747	1.63345	1.88661	2.03907	1.78251
16652659	2.4676	2.46103	2.51233	2.47921	2.06076	2.31445	2.00167	2.6154	2.83575	2.50101	2.27398	2.03398	2.57753	2.05576	2.63249
16652661	1.72584	1.53207	1.7091	1.73521	1.24229	1.50482	1.5803	1.59341	1.65712	1.75744	1.62767	1.67808	1.61876	1.93093	1.82058
16652665	3.01766	2.65226	2.54102	2.27867	2.20614	2.30284	2.72827	2.37775	2.48674	2.36526	2.14963	2.39107	1.87609	1.72328	2.14268
16652667	3.93892	2.6475	2.53483	2.70638	2.69642	3.26844	2.50892	2.84345	3.18621	2.41562	3.63989	2.88214	3.35267	3.49944	3.63006
16652669	1.64533	1.61191	1.70875	1.4165	1.47971	1.68493	2.62865	2.68139	2.21117	1.68251	2.39693	1.68672	1.72382	1.54185	1.59971
16652671	1.93612	2.03875	2.1317	2.34764	2.18731	1.76124	1.99598	2.41339	2.0386	2.10823	2.02127	1.91248	1.76638	1.95955	1.91661
16652673	4.00529	4.12707	4.22572	3.88828	4.26819	4.4285	4.28559	4.74958	4.11511	4.49306	4.6753	4.35213	4.13499	4.11957	4.66684
16652675	3.92894	3.1751	3.27676	3.2905	3.43572	4.00001	3.53829	4.72187	4.18473	3.81574	4.43118	3.39103	3.60971	2.66699	4.33125
16652677	3.7231	3.92702	3.61818	3.44066	4.07635	4.02061	3.36515	2.80522	3.42834	3.28082	3.66207	3.04984	2.96071	3.51454	3.8671
16652679	1.45434	1.46555	2.04797	2.22413	2.46831	1.70381	2.33569	2.11296	1.5658	2.0658	2.04996	1.37824	1.742	1.49937	1.86765
16652681	1.64926	1.48907	1.73619	1.62189	2.18944	1.31776	1.71021	1.51254	2.06671	1.48829	1.51855	1.79642	1.5091	1.90732	1.6766
16652683	2.20618	2.09463	1.9119	2.53992	2.3751	2.18686	2.16959	1.60804	2.63367	1.98016	2.05102	2.01806	1.85868	2.08962	1.82171
16652685	1.85407	1.78832	2.67268	1.61191	3.28921	1.84947	1.86253	1.9872	1.84947	1.53339	1.58177	1.94269	1.43423	1.7443	1.92915
16652687	2.85951	3.42857	2.83538	3.54548	3.26124	2.98266	2.0459	2.83234	2.7494	2.47152	2.7323	2.59332	2.39364	2.24178	2.58452
16652689	5.204	3.55845	4.64956	4.78369	4.86248	5.36591	5.15495	4.76245	3.83177	4.57915	5.32667	3.74255	4.41162	3.92209	5.99497
16652691	2.51218	2.26053	2.5593	2.2457	1.64804	2.94148	2.17509	2.60002	2.01644	3.35103	1.85594	1.87156	1.78011	1.85054	1.69947
16652695	2.11251	1.73422	1.55756	1.84198	2.54538	2.0447	1.84931	2.32309	1.81102	1.39179	2.0404	1.85974	1.63705	1.43837	1.62162
16652697	3.69339	3.31198	3.84321	3.84247	3.26867	4.10778	3.66598	3.60111	3.11683	3.45362	4.63163	3.99214	4.64874	3.66667	3.799
16652699	3.20552	3.26365	2.74372	3.76886	3.54242	3.76934	3.41468	3.38963	3.42909	3.15034	3.14288	3.37774	2.4462	3.94859	3.38344
16652701	2.37677	3.32872	3.65039	3.56797	3.69128	3.2437	2.88718	3.50618	3.10374	2.60779	5.26982	3.18043	3.19076	3.48084	4.57281
16652703	3.46824	3.07194	3.56759	3.60322	3.42937	2.86181	2.63091	3.4367	2.7219	3.17328	4.81689	3.62502	3.21927	3.17314	3.52387
16652705	3.57737	3.75498	4.57939	4.0783	4.23599	4.2017	4.38096	4.79493	3.47245	4.64488	4.36557	3.80621	3.82034	4.31069	3.94041
16652707	3.56908	2.94922	3.02122	1.92444	2.4205	1.76068	2.55056	3.12817	2.82918	2.8782	3.54119	2.73866	2.47754	2.3274	3.37018
16652711	4.72207	3.60522	4.98121	4.34256	4.28774	4.03928	4.1379	4.79821	3.76711	4.11076	5.77984	4.34939	4.45244	3.26326	4.91231
16652713	2.2474	2.1888	2.46928	2.40742	1.91491	2.61615	2.93386	2.45275	2.29484	2.07828	4.16083	2.38587	3.15156	2.33987	3.29963
16652715	2.6899	2.25864	2.68731	2.67043	1.66702	2.81168	2.74954	2.39681	2.51841	2.314	2.5388	3.24609	1.92179	2.16786	3.26456
16652719	1.27688	1.17517	1.60339	1.39937	1.56836	1.22919	1.51627	1.076	1.41258	1.31568	1.46965	1.15672	1.29633	1.63842	1.90534
16652721	2.27619	2.68055	2.52442	2.38512	2.30713	2.4759	2.3892	2.53022	2.52153	2.38667	2.38922	2.33466	2.29377	1.95759	2.49789
16652723	1.30807	1.18871	1.5657	1.52057	1.44252	1.33419	1.13683	1.47654	1.36383	1.06881	1.28257	1.25296	1.30807	1.32353	1.53789
16652725	1.51125	1.55349	1.40208	1.64022	1.755	1.56893	1.37713	1.38528	1.39124	1.4579	1.43068	1.43499	1.90681	1.80208	1.57323
16652727	1.88351	1.78436	2.0357	1.74823	2.14453	1.68355	2.51791	1.84528	2.182	2.10535	1.99336	2.04889	1.72947	1.77064	1.65375
16652729	1.6945	2.46217	1.6116	1.78608	2.37321	1.87308	1.67961	1.69345	1.76677	1.79438	1.68553	1.77428	1.89546	1.94428	1.86711
16652731	1.38729	1.41038	1.25854	1.54312	1.26065	1.3233	1.38081	1.43845	1.37319	1.22104	1.36049	1.27215	1.2088	1.22803	1.38182
16652733	4.47674	4.94881	4.15455	4.58006	5.71263	4.61181	5.11672	4.76401	4.32779	4.69392	5.58739	5.48487	4.43298	4.91117	4.87899
16652735	1.72417	1.77908	1.71739	1.65784	1.67082	1.43713	1.56335	1.50929	2.09774	1.4679	1.70965	2.10231	1.87952	1.76501	1.48409
16652737	4.43582	4.56832	4.97521	4.35765	4.76306	3.70698	3.88859	2.40997	3.73217	3.45648	4.76477	3.56081	4.10789	3.02236	3.83815
16652741	2.2321	2.18577	2.71127	2.90257	2.21123	2.86479	3.18308	2.71957	2.4011	2.52931	2.77957	2.03795	2.58518	2.64572	2.97328
16652743	2.54916	2.67715	2.57025	3.34979	2.62393	3.11478	2.98447	2.66717	3.07639	2.81602	2.47218	2.04113	2.41444	2.067	3.57764
16652745	5.18815	5.06632	4.77972	4.643	5.31028	4.67198	5.03196	5.28142	5.13784	5.07778	4.81778	4.80213	4.96838	4.89129	5.28243
16652747	5.05539	4.84263	4.7534	4.11449	4.14313	4.99606	5.11235	4.6478	4.60006	4.87016	3.6199	4.94165	4.68277	4.02463	5.27777
16652749	7.00686	6.89483	7.2109	6.46753	5.66466	7.15929	6.99211	6.90703	7.46968	6.78179	7.07315	6.77192	6.91507	6.84596	7.24075
16652751	5.38965	5.43344	5.46819	4.49551	4.47902	5.91316	6.04258	5.79739	6.05808	5.19441	4.26362	5.00622	5.90459	5.84997	4.6707
16652753	6.25294	5.60977	5.77922	6.46519	5.93101	6.29548	6.43123	6.26119	6.27245	5.95946	6.22954	5.69201	6.07561	5.99566	6.42997
16652755	2.70251	3.06849	2.98441	2.93276	2.40967	3.56594	4.08507	2.78935	3.17344	2.88236	2.25499	2.48682	3.07799	3.10074	1.87006
16652757	4.76438	4.05673	3.44936	3.57771	4.17748	4.35809	5.23647	4.49972	3.67963	3.61968	2.69549	3.47552	3.3629	3.90946	2.92213
16652759	5.44534	5.67231	5.38648	5.61699	5.56773	6.52873	6.51449	5.40498	6.87669	6.03477	4.44648	6.34762	6.42884	5.75931	6.26565
16652761	2.16773	2.19649	3.32311	2.9046	1.7745	2.69849	2.79509	2.49473	3.52131	1.79043	1.49997	2.81577	2.44058	4.4353	2.33496
16652763	4.79663	4.0725	4.03769	4.16346	4.38778	5.10574	5.51979	4.79596	4.92757	4.7033	4.2333	4.28171	4.65285	5.15724	4.63476
16652765	3.80602	3.20723	3.65068	2.97981	3.51562	3.78578	4.80581	4.12626	5.1349	3.8427	3.39913	2.92212	3.49421	4.25456	3.61646
16652767	2.56126	2.44094	1.80181	2.45259	1.66228	1.82606	3.86099	1.95161	2.37569	1.66597	2.13171	1.85746	2.20063	3.06051	1.9077
16652769	2.37633	2.1702	2.07127	2.63231	2.63394	3.87411	4.65453	1.93778	2.50419	2.15235	1.62768	2.561	2.18432	2.99473	2.46645
16652771	2.12803	2.04479	2.15964	1.54312	1.84681	2.02611	2.62865	1.96349	2.92577	2.61475	1.2836	2.01934	2.14465	2.24869	2.12803
16652773	2.60337	2.37341	2.07472	2.16341	2.1453	1.5226	2.77018	1.87239	2.23986	2.24793	1.79342	2.47353	2.22911	2.52701	3.07456
16652775	3.79307	3.13468	2.44176	3.24292	3.74875	3.49383	5.11345	3.55826	4.45918	2.96224	1.95055	2.77423	4.5305	4.56517	3.56914
16652777	4.43866	3.3871	4.17767	2.88571	3.68006	5.0387	5.10174	4.36589	4.93548	4.16899	2.42766	4.21775	5.07992	4.51785	3.95764
16652779	4.88562	4.42685	4.37925	4.21361	3.91935	3.55374	4.65017	3.66779	3.8982	3.55381	4.57428	4.41103	4.57143	3.17832	5.35662
16652781	4.4497	4.07077	4.4497	4.99554	4.38286	4.14666	4.12904	4.47162	3.95109	3.72428	4.09274	4.60401	4.5844	3.90758	4.48889
16652783	3.80081	4.4482	4.75522	4.98828	5.25356	3.41951	4.31519	4.469	4.42688	4.45383	3.87862	4.42899	4.0655	4.05954	4.96489
16652785	2.29418	3.23354	2.62277	3.06524	2.48725	3.12911	2.43449	2.25691	2.51752	2.10008	2.6895	2.27269	2.78883	2.73567	2.50488
16652787	3.34266	3.55125	2.69086	3.03111	3.30058	2.46392	3.35686	2.6939	3.12105	2.04643	2.95045	2.66751	2.65469	3.16667	2.98124
16652789	2.66536	2.82552	1.91991	3.20289	2.99839	1.82435	2.6669	2.00785	2.95263	1.96057	2.95996	2.97221	2.74564	2.6669	4.73136
16652791	3.94976	3.77744	4.83044	3.96515	3.42697	2.93428	3.49346	3.42338	3.43888	2.81819	2.2891	2.82252	3.73099	3.26343	2.59325
16652793	4.37852	3.26185	3.55686	3.0099	3.47463	3.04828	2.57445	2.25494	2.30804	3.30363	3.27473	2.85584	2.31423	2.62736	3.82389
16652795	3.71346	3.80838	3.96155	3.98677	3.84846	3.06344	4.11835	3.21503	3.33735	3.60812	3.67644	4.0588	3.47135	4.40082	3.77869
16652797	5.46255	4.4514	4.26268	4.71155	4.40229	4.21514	5.06752	4.72942	4.83023	4.35277	4.18605	4.10615	4.59233	4.32904	4.3336
16652801	3.1793	3.41828	3.03914	2.94843	3.21871	2.94242	2.9754	3.89735	3.80989	2.64454	3.46841	3.22193	3.30664	2.81439	2.77627
16652805	3.55067	3.65812	3.47209	2.13917	3.33193	3.48604	2.91128	2.97337	3.18751	3.15063	3.85098	2.5272	3.59194	3.36825	3.31564
16652807	3.30216	3.40213	3.989	3.82709	4.6198	3.98758	3.83786	3.08776	2.93751	3.84399	4.18969	4.3378	2.82545	3.79951	3.85082
16652809	3.25983	3.93499	2.81859	2.91797	2.63406	2.46358	2.9072	2.77163	2.32498	3.13753	2.76636	2.42464	2.92505	2.28161	2.95319
16652811	3.09535	4.20891	2.92223	4.36017	3.79755	3.862	3.39003	2.3725	3.08498	2.66057	3.92705	3.34133	3.68171	3.61641	4.6624
16652813	5.93001	5.91955	6.56178	5.57571	5.61186	5.95203	5.71479	6.00024	4.70648	5.14706	5.18545	4.75223	5.4179	5.86711	5.47164
16652815	6.04158	5.74624	6.43157	4.94718	5.65261	5.7902	5.26658	5.93131	5.75023	5.57766	6.10381	5.72493	5.40131	5.72493	5.81918
16652817	2.8984	2.26465	1.99983	2.57243	2.4371	2.10042	2.08383	2.00079	2.4073	1.8766	2.15336	1.93206	2.39486	2.71623	2.46793
16652819	1.87284	1.62327	1.87605	2.26983	1.9662	1.56368	1.47243	1.50058	1.5302	1.74976	1.65573	1.46192	1.96817	2.17116	1.32961
16652821	7.44143	6.91472	7.26988	6.70617	6.69348	6.93017	6.73928	6.83711	6.60748	6.62226	7.6613	7.25459	6.52482	6.86256	7.05381
16652823	7.46087	7.08363	6.76269	6.16102	5.56847	6.24734	6.52729	6.03145	6.48988	6.71963	6.55971	6.9999	6.86083	7.19066	6.94337
16652825	3.17324	2.45512	2.4722	1.76223	2.15284	2.38249	2.15273	1.95946	2.28346	2.11604	2.04885	2.6616	2.23261	2.29339	2.41348
16652827	3.18011	2.78326	3.19981	2.46906	1.95972	2.72964	2.60647	2.37599	2.44137	2.12204	2.47966	3.25211	3.21327	2.88845	2.81887
16652829	5.29773	4.98598	4.9361	3.74541	4.17012	4.4466	4.45887	4.37293	4.33453	4.36805	4.19513	4.51581	4.69931	4.41843	4.40149
16652831	6.14563	5.70369	6.68104	5.48083	5.31317	6.05103	5.43667	6.02394	5.46736	5.40541	6.22459	6.09624	5.62442	5.70369	6.18012
16652833	4.19529	3.96298	3.87074	3.88996	3.65817	3.89002	3.73964	3.28959	4.13677	3.73564	4.38377	3.63791	4.039	3.86334	4.41654
16652835	6.1874	5.56612	6.12122	5.6907	6.6461	5.14559	4.99328	5.23532	5.47922	5.24913	6.50189	5.05806	5.38921	5.85858	6.07037
16652837	3.75154	3.67423	3.69239	3.52591	3.88694	3.6065	3.46041	3.25388	3.16483	3.44217	3.68978	4.12552	4.08818	3.47939	3.88412
16652839	3.46658	3.1354	3.20081	2.10383	3.43671	2.28187	3.14302	2.64423	3.01508	2.41605	2.07144	2.6361	3.51706	4.01337	3.03004
16652841	5.582	5.08632	5.43272	4.45707	5.41689	4.9062	4.73529	4.14898	4.5364	5.10245	4.7565	5.60768	5.08992	5.25338	5.84405
16652843	5.17501	4.2487	4.13996	2.6704	3.02001	4.96409	6.22165	4.01948	5.26731	4.66444	3.23048	3.64632	3.04266	4.35327	3.85351
16652845	1.24478	1.44867	1.51027	1.13958	1.19314	1.96264	1.56904	1.31174	1.18113	1.71512	1.26215	1.5065	1.74052	1.56247	2.83167
16652847	6.94052	6.12075	5.88633	5.81211	6.24457	4.76357	4.95305	5.27692	4.73081	4.50733	4.25318	4.74084	4.73148	5.60035	5.79556
16652849	5.74717	4.46015	5.55049	4.36448	4.95084	4.19272	3.97862	3.37479	4.10836	5.1893	4.16483	4.61036	3.53198	4.58764	5.30231
16652851	5.75123	5.40498	6.5619	5.75972	5.70873	5.55301	5.07072	5.71865	5.68378	5.77981	6.70489	6.59696	5.74277	5.55634	6.45968
16652853	5.07417	4.45943	5.65418	4.12261	4.46712	4.60555	4.12946	4.77559	3.94119	3.85413	4.11759	4.47097	4.07786	4.76882	4.76309
16652855	4.44552	3.06743	3.86114	3.88726	4.286	3.08312	2.83015	2.84024	3.10614	2.9459	3.36124	4.43384	2.51126	3.79395	3.43471
16652857	4.09338	3.3914	2.79383	2.84671	3.09945	3.16689	3.34469	3.42451	2.99074	3.46399	2.96119	2.84523	3.73935	2.37057	3.11734
16652859	3.93924	3.75855	4.28795	4.13474	3.66389	3.29517	3.63569	4.55574	4.1331	3.5276	4.52217	4.14396	4.56125	4.14409	3.42796
16652861	2.27935	1.70056	2.24369	1.85908	2.9475	1.85616	2.1826	2.53433	2.35767	2.27361	3.29212	2.61594	1.67143	2.6385	2.38917
16652863	6.47736	6.1288	5.36792	3.9358	6.05017	5.7255	5.96245	4.81397	5.2614	6.00946	5.37088	6.15295	5.78009	5.97587	5.95499
16652865	6.9764	6.49457	7.14276	4.91251	5.5599	5.86185	5.54183	5.25873	5.68623	6.44733	5.37592	5.30015	5.79154	5.97954	5.74851
16652867	4.16539	3.02604	3.0615	3.1516	3.14722	2.69197	3.29903	3.83366	2.60478	2.89184	3.01571	3.88035	2.89751	2.44515	3.6618
16652869	5.54664	5.26284	6.11649	4.97277	5.23596	4.84129	4.67161	5.42699	4.3229	4.93068	6.39079	5.18235	5.28411	4.63179	5.11666
16652871	4.81466	4.43475	5.70817	3.30703	4.55587	3.95453	3.39757	4.29448	3.93133	4.39511	5.04288	5.29847	4.40442	3.97165	4.99453
16652873	2.40391	2.36226	1.94273	2.56296	2.21931	2.45825	2.21407	2.70909	2.37884	2.54874	1.92013	2.38152	2.39876	2.50562	2.41137
16652875	6.03561	6.41231	6.00638	4.61413	6.18958	5.47848	4.81545	5.1852	5.56369	6.03101	4.46501	5.28706	5.44817	5.1914	5.67142
16652877	5.34562	4.73065	5.00755	3.78867	3.98348	4.02416	4.33949	4.54014	3.85664	4.03758	3.12793	3.64665	3.88595	3.46851	4.26444
16652879	3.83582	2.70432	3.47665	3.88439	2.43513	2.89939	2.593	2.24139	2.90575	2.54991	2.78858	2.45897	2.16335	2.57051	2.28203
16652881	4.1138	3.62578	2.6901	2.00524	2.47972	2.11093	3.18794	1.82869	3.39022	2.81761	1.76892	2.39504	2.3248	2.50142	3.08968
16652883	6.25221	5.90916	5.25274	6.20291	5.96915	5.20492	5.55098	4.60812	5.65895	5.17955	4.54659	4.89005	4.51526	4.74669	5.01472
16652885	2.78684	2.15944	2.97784	1.71017	2.28224	2.21968	2.42406	1.60621	2.52077	1.59392	1.27367	1.29875	1.40141	2.0487	1.71711
16652887	7.73203	7.63641	7.42611	7.53323	7.25192	7.39706	6.60007	7.33792	6.83531	7.15413	8.11882	7.13345	7.14708	6.89565	6.88065
16652889	4.47377	5.32434	4.31595	3.8122	4.09538	4.38549	4.01314	3.71416	3.98199	4.1152	3.50658	3.87813	4.47898	4.09825	4.49724
16652891	7.51965	6.86895	6.73143	5.73788	4.93022	5.33226	6.06819	5.12475	5.68534	5.68766	4.35725	5.58599	5.47141	6.29624	5.53458
16652893	4.67681	4.76321	4.06524	3.27312	3.46322	3.31356	3.78683	3.46712	4.15745	3.96526	3.49048	3.3767	3.87611	3.32396	3.63038
16652895	6.92373	6.4032	7.40751	5.57533	6.6632	5.48966	6.06388	5.85047	5.80123	6.21911	6.41705	6.7335	6.21795	6.36815	6.32647
16652897	6.70239	6.44999	7.05313	5.77143	6.34711	5.76379	5.60839	5.8204	6.09865	6.30332	5.93164	6.57498	6.14449	5.92367	6.58833
16652899	3.17431	2.80569	3.49491	1.78775	2.25694	2.1631	2.71549	2.11264	2.54429	2.94831	2.02636	2.18601	1.90815	2.01066	2.18487
16652901	7.28318	6.73748	7.43919	5.07235	6.22994	6.40189	6.10066	6.3432	5.36239	7.35632	7.16565	6.79443	6.17001	6.42032	7.24123
16652903	7.60897	7.05805	7.3793	4.31429	6.03244	6.7868	6.10476	6.38489	6.2244	6.89359	5.34038	6.65198	6.40345	6.36911	6.25035
16652905	7.7436	7.13529	6.88306	6.05319	5.87809	6.00027	6.15014	6.3275	6.30224	6.7236	6.47376	6.73501	5.98251	6.50195	7.1156
16652909	2.72965	2.37198	3.02714	2.95356	2.67409	3.11207	2.36851	2.46215	2.69631	2.06552	3.0225	2.04762	2.69631	2.6203	2.37276
16652911	2.22679	2.38585	2.66412	1.76164	1.57336	2.44506	2.69433	2.00931	1.94881	2.19206	1.35668	1.76664	1.67297	2.30451	1.92418
16652913	5.59375	5.37022	5.5544	4.50488	5.61176	5.7343	5.02985	5.01982	5.30382	4.93814	6.15559	5.59974	5.15418	5.16254	5.25807
16652917	6.66938	6.16825	7.11727	6.02132	6.39643	5.53175	5.23291	5.57372	5.59171	5.3665	6.11683	5.97417	6.53348	5.84852	6.31335
16652919	5.03291	4.64119	5.20859	4.75059	3.87094	2.46142	4.53032	2.26891	3.9789	2.92204	3.59953	4.17977	4.50314	4.35315	3.18344
16652921	4.13402	4.01124	3.97373	3.00311	3.93801	4.07595	3.76263	3.48293	3.68933	3.69151	3.83505	3.73663	3.9764	3.64768	3.51687
16652923	1.85407	1.9075	1.74475	1.58972	1.92537	1.19151	3.16366	1.55568	2.07579	2.00317	1.48495	1.30329	1.92537	2.09087	1.98072
16652925	2.69593	3.938	2.40059	2.84202	2.73973	2.44185	3.5147	2.09478	3.16216	2.18784	2.84202	2.87235	1.91247	2.87248	3.11465
16652927	2.70449	2.20942	1.97623	2.09411	2.29003	2.038	2.31494	1.8779	1.97167	1.96035	2.02526	1.98461	1.92998	1.92962	2.06506
16652931	3.18871	3.44291	3.90846	3.38276	3.25076	3.35001	3.32473	2.98181	5.01248	2.51195	3.53487	2.87783	3.04062	3.39557	2.65458
16652933	4.76889	3.93788	3.33432	4.02001	4.28935	3.6318	3.52884	3.72048	3.27013	3.85499	4.91742	3.67109	3.42049	4.23084	3.74904
16652937	2.85227	2.73002	2.22456	3.60921	3.03854	3.04273	3.19947	2.94227	2.21722	2.19902	2.54299	2.95424	2.54043	3.80366	3.05562
16652939	3.20759	2.56589	2.26461	1.62158	2.65852	2.00391	2.12296	1.76551	2.23448	1.84722	2.37643	2.97906	2.80935	2.88126	2.76224
16652941	5.64336	4.65074	4.65924	5.49815	4.67695	5.62296	5.08069	5.2005	4.87375	4.60779	5.6166	5.80858	5.34921	5.44809	5.52566
16652943	5.35299	5.09332	4.68994	4.92347	4.13279	4.94107	4.32866	4.67224	4.55503	4.77996	4.92335	4.11367	4.60593	5.81983	5.02616
16652945	4.35843	3.39202	3.7598	3.83145	3.36001	3.48458	3.54919	3.28895	3.37163	3.3759	3.52276	3.56472	2.75389	3.7038	3.74682
16652947	5.28163	5.02352	5.02435	5.50624	5.19184	4.06749	4.46237	5.01281	5.00901	4.79618	4.92633	4.35513	4.68735	5.00356	4.51535
16652949	4.1066	3.22986	2.95253	2.15318	3.43863	2.88202	3.03955	3.22255	3.1709	3.41221	2.83644	3.0232	3.47374	3.48499	4.2669
16652951	3.23079	3.15282	2.59858	2.59418	3.11674	2.59858	2.4058	2.50723	2.27699	2.30024	3.36648	2.31795	2.4207	3.1396	2.78203
16652953	4.05064	4.38954	3.2859	5.12334	4.43582	3.77004	3.98601	3.81712	4.67209	4.06823	4.46435	4.12891	3.59529	4.4257	4.94663
16652957	5.06784	4.34947	4.24015	4.61649	4.69013	4.74667	4.67703	4.08197	4.20534	5.17032	5.04558	4.49728	5.28227	4.74885	5.17177
16652959	3.00484	2.91725	2.86603	3.19361	4.18409	3.6441	2.89745	3.45422	3.8941	2.12955	4.79931	3.95006	2.87308	3.92209	4.34875
16652961	2.69846	2.17925	1.72783	2.36088	3.27669	2.61823	2.99136	2.16686	2.18069	1.76833	2.84578	1.98646	2.29502	2.13571	2.49238
16652963	3.72932	2.7778	3.99521	2.88662	2.91175	2.88869	3.40399	3.67535	3.66114	2.47935	4.63989	2.42317	3.22526	4.05992	2.99305
16652965	3.49013	3.37753	3.64067	4.04528	3.38406	3.33996	3.76477	3.6582	3.60534	3.52686	4.52452	4.43529	3.84622	4.28378	3.3988
16652967	1.97802	2.2587	1.87223	2.12	2.11962	2.35684	2.23706	2.33278	2.28978	1.65033	1.87939	1.63794	1.75526	2.16582	1.83036
16652969	3.55314	3.62032	2.86806	2.29335	2.18027	2.53018	3.62261	3.12853	3.13947	3.39912	2.9646	3.95191	2.94155	3.40964	4.25949
16652971	3.24833	3.43624	2.78042	2.7887	2.83947	3.36133	2.84266	3.16454	3.27539	2.90582	2.13531	3.29485	2.30008	3.23387	2.39111
16652973	2.0916	2.76001	2.72756	3.13146	2.52252	2.39487	1.82168	2.48364	2.25086	2.21076	2.17855	2.10416	2.37561	2.78524	3.02089
16652975	4.33756	4.58381	5.69053	4.74672	4.77272	4.66408	3.899	3.80374	3.80188	4.32689	4.95792	3.05625	4.08712	5.04124	4.68634
16652977	4.86682	5.00998	4.1578	4.37708	4.66897	4.20729	5.72749	5.13909	5.71609	5.67348	5.20825	4.75335	3.96889	4.30688	4.9423
16652979	3.47793	3.37387	3.17993	2.58629	3.32158	3.62165	3.61062	3.47413	3.85268	2.81764	2.90237	3.13925	2.90443	3.68739	2.60604
16652981	4.14164	4.08882	3.85946	3.32623	3.80071	2.63682	3.03717	2.22974	3.07176	3.22029	3.9368	4.10177	3.55942	4.28811	3.57694
16652983	2.46227	3.70882	2.48627	2.84421	3.70202	3.20844	3.29098	3.00878	3.18956	3.07322	3.48176	2.58639	3.62278	4.3506	2.74016
16652985	5.49251	5.40946	5.04063	5.08532	5.02217	4.86879	4.49895	5.2728	5.24418	5.05844	5.30447	5.52112	5.51437	5.5734	5.7322
16652987	4.97632	5.41797	4.94639	5.79615	5.25671	5.44789	5.54763	4.70916	4.80767	5.51445	4.18401	5.57922	5.86549	5.13643	5.53138
16652989	2.29508	2.5491	2.40216	2.62167	2.44761	1.78756	2.534	2.58175	2.30935	2.20607	2.1349	3.13754	2.05106	2.78993	3.02522
16652991	4.38598	5.07304	3.84215	4.38709	4.18148	4.23183	3.72515	3.40501	4.32659	3.61498	4.44673	3.88408	4.35097	4.61779	4.10156
16652993	6.46423	6.35002	6.44369	6.42705	6.0323	5.09579	6.5048	6.36662	6.33612	5.90931	7.12982	6.96458	6.54128	6.39182	6.52284
16652995	1.29147	3.55845	1.61509	1.78357	3.61199	2.00477	2.01787	3.0225	1.83149	1.91991	1.391	1.21619	1.43423	3.05032	2.24627
16652997	5.07242	4.84874	3.64832	4.46813	3.96727	4.21749	5.1264	3.92609	4.40058	3.62771	3.97774	5.00953	4.00932	4.51598	4.79143
16652999	4.75956	4.08247	3.52736	4.32219	2.52191	2.97998	3.34652	3.19271	3.38916	3.49925	3.41221	3.13095	3.65239	4.73782	3.24666
16653001	5.0971	5.14659	4.34615	4.97718	3.93277	5.12109	4.41785	4.54331	4.78447	4.84306	4.15772	4.90039	4.58785	5.28436	5.34803
16653003	5.03708	4.81076	5.31861	5.20456	5.02338	4.82471	4.8486	4.60977	4.77892	4.8909	4.84044	4.80958	4.50697	4.34594	4.68078
16653005	5.71924	5.58725	5.87032	4.96765	5.37787	5.51565	5.77788	5.49464	6.25441	5.21824	6.74348	5.09371	5.78038	5.13586	5.3325
16653007	5.65184	5.74967	5.45273	4.85726	5.47994	5.46822	5.42749	5.35589	6.12735	5.35459	5.65514	5.53112	4.3332	5.45695	5.9086
16653009	5.68201	5.54202	4.7483	4.82388	4.98996	4.66898	5.91486	5.25355	5.96116	5.31007	5.24008	5.87241	4.23228	4.68091	5.6892
16653011	5.17738	5.15888	4.37131	4.82533	4.55511	4.55453	5.35378	4.30922	6.76534	4.85265	4.62074	4.59898	5.03353	5.07499	4.90009
16653013	6.65909	6.10168	6.78808	6.06173	5.87822	6.64572	6.41022	6.22071	6.16108	6.34897	7.54162	6.23018	5.99525	5.81365	6.39689
16653015	3.80835	3.20244	3.00223	3.15658	3.83856	3.43083	3.40811	3.34785	3.96141	3.25847	4.02349	4.03219	3.70976	3.92462	3.67221
16653017	4.08295	3.6076	3.16236	3.41928	3.50546	3.22391	4.08538	3.81499	4.25919	3.84142	2.82803	2.0127	3.34706	3.51315	3.27288
16653019	6.45686	6.03893	6.30953	5.59718	6.56447	6.23748	6.08616	6.23821	6.30101	6.09996	6.88074	5.81851	6.48581	6.29224	6.8239
16653021	5.07966	5.41776	6.03703	4.06744	5.63439	5.38489	6.08841	5.48447	5.42883	5.68932	5.72884	4.21092	5.81138	5.47043	4.5536
16653023	1.83149	2.18426	2.38188	1.64311	2.29378	3.99847	4.48849	2.50059	3.64852	2.25037	1.25296	2.22762	1.5065	2.80872	1.9663
16653025	3.41289	3.52626	3.2571	2.96783	3.90786	3.49982	4.26462	3.92651	3.47739	3.23136	3.84604	4.13287	3.7402	3.52303	3.25385
16653027	2.46369	4.73135	4.33211	2.56559	4.21398	4.76911	3.00637	5.66687	5.13076	2.88504	4.76699	5.51972	4.06187	4.26899	5.41113
16653029	1.92248	1.63106	1.62432	2.24928	1.45132	2.76874	1.7683	1.27082	1.48462	1.62837	1.56321	1.43567	1.29529	1.81764	2.64121
16653031	3.6817	3.36576	2.82809	3.32084	2.80321	3.35605	3.57613	2.98365	3.58522	3.63013	2.34098	2.95638	2.51081	1.91291	2.21683
16653033	3.60289	3.50476	3.82786	3.61741	3.55795	3.40545	3.4522	3.59686	3.71755	3.97199	4.00702	4.58344	4.29498	3.62207	3.54164
16653035	3.87061	5.18871	3.90995	5.16763	4.30344	4.71418	4.82204	4.43153	4.25265	4.13723	5.38069	4.51146	5.06262	4.57661	5.1737
16653037	1.24262	2.5171	1.37611	1.80411	2.25037	3.24749	1.98894	2.16494	2.78363	2.80378	1.81889	1.98894	1.5065	1.86475	2.60617
16653039	1.99348	1.95807	2.09575	2.1013	2.39884	1.71019	2.24029	1.97984	2.45729	2.4673	1.75904	2.45494	2.03082	2.41218	1.73552
16653041	4.6207	3.36904	4.04329	2.81408	3.64535	3.25519	2.85022	2.91125	2.77404	3.11525	2.60652	2.86114	3.49718	3.4575	3.5412
16653043	4.88386	4.93164	5.13111	5.76635	5.79766	5.02224	5.33881	5.25264	4.8667	5.06539	4.68802	5.71578	5.56372	5.10152	5.28688
16653045	2.27751	2.63458	2.18913	2.92821	1.90631	2.26654	2.89967	1.93719	3.14856	2.2178	2.52257	2.45206	2.01091	2.51923	2.60724
16653047	5.61895	5.33932	5.76285	5.72723	6.12951	5.37562	4.97864	5.37763	5.08989	5.82147	6.06658	5.91562	5.37775	5.58976	5.8741
16653049	2.41953	1.66765	2.29457	2.05066	1.79488	2.7102	2.43421	2.32683	2.69146	3.04634	1.52192	2.3363	2.41224	2.97642	2.52053
16653053	2.30991	2.06388	2.20258	1.49131	2.3039	2.26041	2.9698	2.12357	2.232	2.03285	2.12183	3.0225	2.12357	2.42259	1.59974
16653055	4.91733	4.51381	3.9674	4.53939	4.69837	4.57199	4.08569	4.1686	3.78311	2.84445	3.24074	4.79655	4.9696	4.34866	3.2172
16653057	4.1975	3.93567	3.86814	4.19287	4.22419	4.31003	4.98464	5.47003	4.01516	3.64613	6.29499	2.58566	4.10293	4.81097	3.77626
16653059	6.20852	5.11865	5.50551	4.37601	5.51466	5.31666	5.67713	4.93572	5.82598	5.7349	4.59187	5.01848	4.99049	5.64039	5.78884
16653061	5.26493	4.83704	4.59034	3.1786	4.68592	4.90833	4.90374	4.06693	4.46673	4.68437	3.1215	4.01692	4.75063	5.20815	3.46825
16653065	6.12946	6.07842	5.71885	5.114	5.82794	5.40753	5.54173	4.13886	5.67218	5.40259	2.59144	5.66836	5.91418	6.18715	5.63746
16653067	3.76819	2.77347	2.85443	2.92319	2.82548	2.54038	3.25748	2.18962	3.21836	3.08883	2.37042	3.00521	3.42678	2.95688	2.70223
16653071	6.5384	5.89252	5.13094	4.85738	5.29095	5.47026	5.81319	5.48429	5.41409	5.2631	5.12032	5.0634	5.13937	5.4759	5.99881
16653073	2.87321	3.05635	3.4412	2.8732	2.59511	2.67067	2.78846	2.58746	1.93104	2.61251	2.99075	3.17385	2.7341	2.4291	3.09354
16653075	1.63028	1.48036	1.48231	1.46857	1.76736	1.94818	1.65038	1.48012	1.66264	1.38127	1.79055	1.39267	1.83874	1.72924	1.47802
16653077	2.95067	2.9469	2.66296	3.25906	2.68476	3.29671	2.37248	2.93309	2.99423	2.7368	2.84205	3.837	2.85252	2.21827	2.97303
16653079	3.11278	2.77789	3.52607	3.28791	2.70128	2.94668	2.84898	3.08874	2.95673	2.97363	3.40021	3.25199	2.97117	2.47977	2.68486
16653081	4.03858	3.94948	4.04476	3.79702	4.60958	4.48229	3.97267	4.14038	4.34188	3.04724	3.54329	3.98521	3.25391	4.54571	3.4269
16653083	3.76468	3.96623	3.82989	4.93752	4.13097	4.19134	4.1073	3.97501	4.12252	4.42392	4.73085	3.68454	4.00468	3.97022	3.18139
16653085	2.69465	3.27528	2.68603	2.61488	3.5517	2.9115	2.81366	2.93554	2.86322	3.47856	2.35484	2.91558	2.27749	2.96252	3.21277
16653087	3.69164	2.72034	2.4528	2.6507	2.84093	2.36125	3.21294	2.80673	3.39051	2.67581	3.19875	2.19752	2.62485	2.45601	2.49767
16653089	2.76824	2.53759	2.13739	1.31177	2.0514	2.13739	3.29219	2.24765	1.79258	2.4916	1.95725	1.95054	1.92297	2.13574	2.24627
16653091	4.06508	3.65197	3.63309	2.70661	3.71975	3.82886	4.34331	4.55946	3.90276	4.40762	3.50478	3.31047	3.22371	4.58681	3.86026
16653093	7.33674	6.63547	7.588	6.3162	6.77288	6.85173	7.20649	7.14671	7.832	7.12725	6.98506	6.50909	7.03041	6.60089	6.87748
16653095	4.86795	2.93487	4.43532	3.1517	2.84604	3.80202	4.90527	3.25518	5.01168	4.37283	3.84596	2.60272	3.46595	3.17191	3.69239
16653097	2.24827	2.41371	2.48408	1.62766	2.04994	2.31331	2.34453	2.11099	3.04764	3.13491	1.46171	2.22607	1.82411	2.10125	2.34517
16653099	4.87113	5.03479	5.46591	4.89117	4.5965	4.83049	5.38995	5.12335	5.24852	5.70987	5.04391	4.06428	5.00596	4.80956	5.07525
16653101	6.53814	5.95025	6.68372	5.86707	5.97664	6.50565	5.77358	5.44883	5.97202	6.01515	5.64845	5.53501	4.74375	6.11806	5.61501
16653103	4.66284	4.65747	5.69928	3.87781	4.05119	5.40788	5.38515	5.61747	5.60092	5.5442	5.13178	4.46497	3.9027	5.26442	5.45461
16653105	3.93207	3.96863	3.96824	3.77049	3.8296	4.11974	3.75684	3.6682	3.83809	4.22457	3.81642	3.97071	3.39262	4.14006	3.8256
16653107	6.04562	5.38018	6.61195	5.80787	5.63282	6.29584	5.68978	6.51528	5.71681	6.32643	6.89527	6.52579	6.05543	5.75707	6.47909
16653109	4.59292	4.60841	3.70491	4.67125	4.80501	4.3485	4.09254	4.94932	4.44079	4.13025	5.52501	4.62285	4.85627	4.28936	4.25033
16653111	4.11185	2.86376	3.18112	2.89764	3.22823	3.55933	3.75673	3.37516	3.3977	4.25599	3.64284	3.86312	2.90554	3.04474	4.04227
16653113	3.74974	2.43545	2.68429	2.46257	2.00161	2.93659	3.081	2.32962	3.00281	2.20357	1.60082	1.97446	2.60408	1.96159	2.87625
16653115	4.612	4.21879	3.89882	3.34457	3.11138	4.65404	4.18016	4.70362	4.65781	4.25637	4.3641	3.9191	3.72962	3.70429	4.95718
16653117	3.76131	3.34848	3.44134	3.59059	4.13762	3.79151	4.25796	3.45326	3.40209	3.81226	3.96793	4.26218	3.53054	3.37124	3.79345
16653119	4.9608	4.74448	4.57484	4.238	4.82115	4.79167	5.03847	4.63124	4.54974	4.43214	4.89415	4.31347	4.51886	4.54357	5.29435
16653121	1.28999	1.24156	1.36762	1.60574	1.62933	1.35635	1.56288	2.27792	1.6421	2.00896	1.34304	1.46129	1.58127	1.65939	1.60284
16653123	1.33806	1.35377	1.48305	1.49216	1.62585	1.51967	1.94518	1.32834	1.63952	1.82339	1.75162	1.59392	1.37091	1.59542	1.61469
16653125	4.53446	4.42168	2.73918	3.75625	2.57779	4.26841	5.6864	4.07026	4.81465	3.91522	2.6636	3.87191	3.15671	4.30772	2.64244
16653127	3.45326	3.25243	3.28193	2.54772	1.84907	1.51633	4.31854	2.75217	2.87248	2.94238	2.74751	3.33838	2.75217	3.52599	1.82072
16653129	5.2564	4.47315	3.56061	2.60658	4.16831	4.75619	5.55447	4.38869	5.36201	4.13798	3.73448	3.2002	3.41709	4.60436	3.79062
16653131	5.06088	4.15376	4.16287	3.97056	3.90436	4.2845	4.82114	4.04983	4.38722	3.76479	3.88873	5.0384	4.11866	4.74938	4.6441
16653133	5.37241	4.30036	4.84208	3.95803	4.49831	5.08167	5.49103	5.45423	5.0006	4.912	3.66838	4.7139	4.24018	4.03684	3.89022
16653135	6.02989	5.79974	5.6942	5.50912	5.74684	5.71574	6.15219	5.65665	5.97766	6.03796	4.01523	4.66068	5.6454	5.39745	5.70816
16653137	2.49923	1.80577	1.45492	2.41589	2.01196	1.87139	2.50187	2.42591	1.96677	2.43002	1.96341	1.93233	1.64834	1.92348	3.02824
16653139	5.74988	4.34458	4.70185	4.5989	4.99557	5.63799	6.10235	5.03562	5.32774	4.95898	4.65156	5.86942	5.57253	5.23413	4.76461
16653141	5.53547	5.51028	5.8825	4.73157	5.56789	5.35847	5.4692	5.13966	5.74345	5.0561	4.69524	5.24339	5.43642	5.21918	5.62548
16653143	3.17662	3.24412	4.48441	4.5631	4.00687	3.71733	3.58659	3.51461	3.43494	3.85661	3.52812	3.7977	2.92637	2.92917	3.91385
16653145	3.01599	2.07627	3.32714	2.43142	3.02052	2.31618	3.00021	2.47677	3.05773	2.52157	2.54592	2.01817	3.13729	2.44728	2.88624
16653147	5.71088	5.19855	6.6226	4.88081	4.77409	6.30177	6.47247	5.99211	5.93481	6.07298	5.13911	4.81136	6.02866	5.57769	4.97829
16653149	4.81537	3.5892	3.39316	2.55389	3.42171	3.95133	5.43542	4.60505	4.82727	4.01069	2.70335	2.56161	2.6965	3.5467	2.85392
16653151	5.26907	5.10796	5.52445	4.41683	4.80164	6.20905	5.93185	5.61586	5.73629	5.48671	4.25107	4.10006	5.55491	5.85382	5.17852
16653153	4.9302	4.76025	5.58482	4.30722	4.25289	5.64137	5.84256	5.43877	5.4691	4.55441	3.90858	3.97385	5.09954	5.69551	4.3962
16653155	5.10835	5.25123	5.0027	4.06792	4.18757	5.00728	5.40908	5.14374	5.07926	4.6566	4.36888	5.22968	4.29152	5.14875	3.82266
16653157	3.65719	2.71413	3.0198	2.21486	2.55766	3.77501	3.00479	3.28762	3.93769	3.45111	2.9281	2.39859	3.44596	3.34222	3.21193
16653159	3.48488	3.40305	3.92442	3.34942	3.9941	3.31885	4.42155	3.25968	4.76782	2.77563	2.66866	2.99923	2.39597	3.35307	3.58115
16653161	4.69702	4.46528	5.13811	3.43937	2.69981	4.66312	5.10441	4.54363	5.06216	4.63261	4.84485	3.87992	4.14429	4.91964	4.17009
16653163	1.79928	1.76171	1.77034	2.14657	1.62803	2.13086	2.79704	2.02079	2.4915	1.98693	1.67011	2.15819	1.94576	2.28005	1.74354
16653165	2.29266	1.84238	2.50663	1.54503	2.06552	2.10397	2.50335	2.36068	2.99094	1.45208	1.51178	1.56713	1.86375	2.39552	2.60617
16653167	4.54945	3.90601	5.10415	3.80962	5.15278	5.1431	4.62398	4.90869	4.5678	4.5029	4.14117	4.27483	4.47423	3.57952	4.52812
16653169	2.3853	2.27695	2.54627	1.77155	2.28352	1.88243	2.13843	1.82651	2.25785	2.48244	2.03939	1.8103	1.88788	1.84861	2.1644
16653171	3.0671	3.09667	2.92413	4.16759	3.00463	2.38197	3.10053	3.14639	3.50971	4.10589	2.36201	3.32543	3.79039	3.38999	2.63829
16653173	1.88297	1.94022	1.58365	3.35549	1.48057	1.96246	3.54182	2.7657	3.05331	3.84712	2.03926	1.64899	2.19608	2.2167	2.76318
16653175	3.90299	2.50403	4.46402	4.20685	4.01483	3.31633	4.40893	4.31243	3.51598	3.36472	4.09384	4.45269	3.37966	2.9399	4.36797
16653177	4.2909	4.37413	4.9916	4.04541	3.52579	4.09675	4.24897	3.99612	3.85446	3.61218	4.5176	4.10434	3.45752	3.7141	4.68968
16653179	2.85871	3.54078	3.28356	2.4758	3.24239	3.36794	3.34782	2.87185	3.02368	2.81376	2.71727	2.62572	2.82265	3.22765	3.26142
16653181	3.99434	4.71514	4.29092	4.53686	3.78989	4.59395	3.72789	4.06979	4.16424	4.95327	3.99434	4.04564	3.51881	3.85782	3.78168
16653183	5.30344	5.21239	6.00051	4.99647	4.40091	5.82152	5.26263	5.17072	5.26087	4.8817	5.56813	5.9406	5.61237	6.19093	5.55142
16653185	3.30197	3.00355	3.44302	2.5542	2.7459	2.50741	2.87814	2.62052	2.68263	2.49339	2.79688	2.72579	2.98012	3.12722	2.68967
16653187	1.7734	2.27974	1.52371	1.90584	2.03498	1.35862	1.54128	1.48954	1.75554	1.47927	1.32109	1.7322	1.46155	1.42905	1.29271
16653189	2.54349	2.89961	2.70785	3.21131	3.53156	2.78502	2.5419	2.67818	2.95391	2.7326	2.60909	2.55388	3.32309	2.66568	2.49709
16653191	1.80556	1.68895	1.97464	1.74444	2.15033	1.78191	1.65468	1.41907	1.4535	1.54072	1.71466	1.88604	1.69422	1.93764	2.29221
16653193	1.49755	1.85163	1.62835	1.83287	1.71246	1.71656	1.74157	1.82039	1.64221	1.49656	1.44875	1.73181	1.65636	1.98783	1.78361
16653195	2.09767	2.44959	2.25394	2.62063	3.27176	2.54559	2.58007	2.40543	2.39882	2.42455	2.86186	2.13464	2.22002	2.18632	2.42242
16653197	2.52822	2.35945	2.48078	2.27038	2.17742	2.49851	2.32828	1.85655	2.96213	1.95098	2.4086	2.15254	2.22408	2.01286	2.04734
16653199	7.64283	7.36966	7.70058	7.01072	6.41347	7.42468	7.07563	6.52903	6.71288	6.30927	5.56185	6.62747	6.67382	6.74801	6.70749
16653201	4.55003	3.82554	3.92096	3.36718	3.15153	3.52516	4.19098	3.42672	4.11556	2.97409	2.5849	3.68372	1.32563	3.27597	1.76579
16653203	1.86519	1.80411	1.76182	2.26384	1.8196	2.72801	1.52652	1.59856	2.06552	1.278	1.80411	1.70875	1.85407	1.81623	1.20235
16653205	3.45263	2.93064	3.36659	2.24402	1.49805	3.60349	3.63005	3.10208	3.74486	2.25149	2.10015	2.00078	2.25925	2.58906	2.48351
16653207	4.20815	3.37264	3.262	2.68601	2.5682	4.52251	4.36365	3.12693	3.72318	2.45203	3.0643	2.41287	2.57324	2.96988	2.68248
16653209	4.32659	2.71759	3.04549	3.13953	2.57797	2.87239	3.0526	2.29069	2.7164	2.13365	2.36085	2.12715	2.35164	2.56886	1.36556
16653211	3.23847	2.8883	3.86579	2.30972	2.16225	2.98948	4.15798	3.2922	3.28975	3.35886	3.75421	2.03769	1.90902	2.73262	2.79982
16653213	3.90383	4.25764	3.54607	2.72759	3.37869	2.8432	3.82079	2.7545	3.84864	2.90651	3.2392	3.44436	2.77703	3.3464	3.08854
16653215	3.53833	3.71051	2.94831	3.2642	2.82133	2.7078	2.83818	2.76545	2.79621	2.58048	2.54792	3.75863	2.65917	3.21401	2.95863
16653217	4.06169	4.03235	4.46111	5.30398	5.13061	4.57437	5.16964	4.72687	4.08199	4.24357	4.45328	3.08162	3.7974	4.36128	4.52685
16653219	4.24889	4.30721	4.98649	4.85775	2.8778	5.09777	5.21166	4.82743	4.49924	4.718	3.05778	4.47299	4.22348	3.66298	4.08955
16653221	2.15994	2.14744	2.2157	2.05479	2.32111	2.03378	1.77869	1.94555	1.9903	1.79496	2.01474	2.40084	2.39995	1.98807	1.96658
16653223	2.63323	1.74719	2.7925	2.303	1.64825	3.05014	2.92934	1.67073	2.80166	2.39451	2.17124	2.16763	1.8417	2.85267	2.5979
16653225	1.60509	1.2418	1.47499	1.54182	1.39047	2.0201	1.55406	1.3849	1.52452	1.69201	1.46268	1.61462	1.62064	1.67799	1.57801
16653227	3.99673	3.63094	3.8664	3.79039	3.49456	2.41871	2.76469	3.87394	2.29123	2.84547	2.49001	2.98665	3.28921	2.78363	3.20914
16653229	4.09262	3.25248	4.40293	3.296	3.24139	3.11556	3.68305	3.19053	3.03982	3.60885	2.19501	2.95421	4.23393	3.19046	2.78657
16653231	5.16623	4.69004	4.22997	3.99673	4.59531	4.20318	4.70311	3.28921	4.46521	4.39265	3.58659	3.12216	3.32328	3.21413	4.5493
16653233	3.10054	2.81784	3.1879	3.23604	4.08359	3.40869	2.63959	3.16308	2.52984	3.16214	3.16264	3.23318	3.01875	2.4301	3.2985
16653235	2.51239	2.9632	2.87859	2.97561	2.52157	2.6873	3.45798	2.68204	3.1609	3.31295	3.67905	2.59926	2.05842	3.58026	2.80004
16653237	4.31368	3.91275	3.77919	4.13779	4.37338	3.07585	4.25412	3.86222	4.06831	3.80959	2.69275	3.11874	3.2968	3.7576	3.1975
16653239	4.60259	4.28806	4.88245	2.96278	3.57315	2.78382	3.77737	3.08295	3.20778	2.90821	3.54979	3.42361	4.28968	2.98669	3.44744
16653241	5.9579	5.58244	5.27733	4.57861	4.8169	4.46365	5.56834	6.08753	4.76142	5.32569	4.85898	3.64818	4.08238	3.84137	4.15525
16653245	1.9657	1.72046	2.38003	1.8522	1.66773	1.93776	2.28065	1.42587	2.59461	1.6606	1.49634	1.68492	2.18941	1.83967	1.35747
16653247	4.07146	2.97387	2.98047	3.04605	3.43186	4.18005	3.75313	4.24429	4.43284	4.02352	3.77005	4.16109	3.48483	2.61431	3.19627
16653249	5.72358	4.46802	5.53749	4.26737	4.81874	4.94644	4.27303	4.88043	4.30672	5.21387	4.9816	4.58988	5.1447	4.85536	4.66848
16653251	4.53084	3.418	4.39309	4.23346	3.99024	2.8559	3.85735	3.32325	4.25992	3.05413	4.2282	3.58748	3.73326	3.5153	4.14051
16653253	4.69749	3.59288	3.73432	4.02243	3.78164	4.19135	4.24736	4.68585	4.53991	4.27956	3.88035	3.73088	3.73632	3.68669	3.39745
16653255	3.4572	3.4077	3.83053	3.83555	3.24945	3.9852	3.50098	3.79019	3.80146	3.23605	3.59743	3.46519	3.65267	3.49033	3.46133
16653257	2.65086	2.45747	2.60013	1.3137	3.0131	2.18805	2.55783	1.99912	1.90803	1.22198	2.46845	1.76718	2.13495	2.38744	2.35073
16653259	2.22252	2.41945	1.90233	2.10806	2.17856	2.14202	2.69132	2.36469	1.79411	2.76596	2.01131	2.44467	1.683	1.78939	2.65613
16653261	5.08634	4.42096	4.59355	4.70984	3.8134	5.14579	4.31844	3.37953	4.06491	3.7476	3.98251	4.2402	3.42819	3.52561	4.58244
16653263	4.65517	3.7169	4.6041	2.93063	3.83475	4.68863	5.3688	5.13197	4.27162	4.96906	3.3204	4.32708	3.22197	3.69709	4.6841
16653265	2.57549	3.48061	2.89967	3.15751	2.40958	4.17255	2.97307	3.37578	3.8726	2.78356	3.94605	3.61084	2.77268	3.22824	2.452
16653267	5.45358	6.33493	5.80697	5.74586	5.15617	6.32731	6.05598	5.83625	6.04091	6.27883	5.1303	5.55595	5.43331	5.47216	5.79569
16653269	1.8554	1.4633	1.78804	1.76874	1.31871	2.17454	2.03192	2.34032	1.78424	1.70435	1.49126	2.61549	1.81848	1.70343	1.41509
16653271	2.49447	2.85163	2.888	2.34797	2.56037	3.36296	4.43709	3.24585	3.43021	2.80083	2.92461	3.09932	2.6565	2.55719	2.79597
16653273	4.32194	5.07938	4.67672	4.35891	2.68426	5.48593	4.97618	4.60733	4.82756	4.58074	2.6402	3.44971	4.17988	3.97111	4.44166
16653275	2.89548	2.76502	2.96911	2.86343	3.48048	3.28597	4.27248	2.78003	2.76308	3.00626	2.19508	2.04744	2.14947	2.76659	1.94393
16653277	4.81574	5.26831	4.71432	4.29693	3.64234	5.25734	5.26841	4.4138	4.67344	4.50615	4.608	4.50023	5.05474	4.43708	3.24194
16653279	2.65763	2.78563	3.48171	3.60901	3.66431	3.95374	3.76103	4.3361	4.04056	4.35209	2.98663	2.52806	2.96868	2.62247	3.23105
16653281	2.69391	2.43169	2.19595	1.71105	2.20595	2.817	3.99817	2.67421	4.04549	3.94523	1.85105	1.94448	2.15129	2.12072	1.9019
16653283	1.65759	2.45855	1.3826	1.96229	1.59012	2.08676	2.65185	1.8523	2.23912	2.25816	1.6557	1.76209	2.06893	1.5088	1.82276
16653285	3.94533	4.41733	4.2922	4.46797	4.36602	4.78497	5.46378	5.19691	5.3359	5.65283	3.60936	4.44124	3.9608	4.18627	4.59619
16653287	4.04345	4.91259	5.03321	4.13138	4.44468	6.1894	5.86139	5.98192	5.81977	5.89119	5.44766	5.02581	4.79894	3.35648	4.96046
16653289	3.30227	2.32999	1.80612	2.01721	2.39149	6.24364	6.03244	5.11727	6.04716	5.30278	1.75228	2.38488	2.20627	3.54852	1.90508
16653291	5.43764	5.46225	5.36926	5.91735	6.46298	6.79481	6.5826	6.78821	8.25559	5.27757	6.55133	4.98144	5.20529	5.41594	4.74812
16653293	2.45282	2.10812	1.8626	2.65425	1.70244	3.17736	4.36267	3.80115	4.27872	2.33042	1.7351	2.06551	2.80583	2.36434	2.15744
16653295	2.05355	2.11714	1.98217	1.59659	2.19491	2.6883	3.25047	1.66722	2.72202	2.39427	2.62101	1.43251	1.74206	1.83271	2.01959
16653297	5.48557	4.4846	4.30772	4.63279	5.68732	5.69539	6.12303	6.278	5.73238	6.97748	4.78781	5.36975	5.12884	4.24538	5.77164
16653299	3.40268	2.9702	2.54415	2.3071	3.10386	5.20477	4.45765	5.47753	5.26674	5.64798	3.32677	2.47897	3.07918	2.72448	3.06234
16653301	5.33703	5.43993	5.24654	5.25641	5.73593	6.61893	6.83491	7.05152	6.82831	6.44532	4.38199	3.50946	5.01392	5.57028	4.22909
16653303	5.2442	5.20688	5.92237	5.37605	5.52036	5.74213	5.67187	5.28712	5.32598	5.79075	4.4989	4.86377	5.17109	4.19163	5.46079
16653305	1.87277	1.61191	2.46369	2.03524	1.17652	3.6441	4.96253	4.64121	4.41966	4.73351	1.74076	1.80661	1.65865	2.75217	4.60174
16653307	1.76989	1.95889	1.61191	1.61191	1.45443	1.57129	2.46831	1.43515	2.45905	1.46406	1.2084	1.60553	1.7443	2.66079	2.18534
16653311	5.29938	5.89634	6.32417	5.06678	6.02866	5.77366	5.92736	6.23593	6.47138	5.43555	6.63335	5.68375	5.6733	5.07477	6.07342
16653313	1.64709	1.59153	1.62747	1.74347	1.75623	3.12624	3.38241	2.6797	2.51927	2.00145	1.44114	1.25028	1.31988	2.30846	1.31997
16653315	1.53023	1.32996	1.37396	1.96744	1.61557	1.4181	1.81171	1.23326	1.52966	1.50118	1.5046	1.45704	1.28579	1.88182	1.50321
16653317	4.12834	2.23256	4.86413	5.41609	4.98328	4.32185	4.85397	5.52975	5.64012	5.69574	2.87248	5.51972	5.40183	4.18602	4.6893
16653319	1.90616	2.3721	1.72667	1.2429	2.58893	2.92351	4.38658	1.95921	4.22964	2.45769	1.87393	2.42487	1.65633	1.75891	2.23628
16653321	4.02431	3.05099	3.65541	2.56955	2.81149	4.60817	5.13515	4.45657	4.8668	3.70533	2.9693	3.07955	2.90275	3.50555	3.77325
16653323	4.93431	4.23824	4.25171	4.43599	4.62735	4.99996	4.52838	4.57785	4.58019	4.34253	4.18391	5.40133	4.47999	5.71874	3.60398
16653325	1.35709	1.33391	1.6212	1.29143	1.43264	1.83945	1.44037	1.62447	1.53539	1.56873	1.37431	1.18866	1.24865	1.38984	1.19939
16653327	6.17081	6.09348	7.24239	7.08255	6.81469	6.82939	5.81483	6.75823	5.18484	6.62045	5.35843	5.87457	6.43414	5.16756	6.2055
16653329	1.97658	1.69971	2.6648	1.91025	1.93248	4.3236	3.8398	2.41111	2.8457	2.53521	1.97271	1.82501	2.20636	2.091	1.978
16653331	1.70362	1.41378	1.62641	1.52391	1.9194	2.11259	2.22716	2.26467	2.32444	2.25431	1.59094	1.89069	1.96125	1.86622	1.54866
16653333	2.28717	2.32874	1.98917	2.01348	1.65368	5.02907	5.25399	4.67642	4.28653	2.48381	1.51031	2.0516	1.82727	2.17972	1.92844
16653335	4.21177	3.75348	4.01723	3.62946	4.33895	4.57025	5.67596	4.97437	5.44021	4.21498	4.46127	4.92101	4.08474	2.72053	3.52788
16653337	1.70099	2.18423	1.76182	2.06552	1.30807	1.98072	5.16194	3.75348	5.47803	2.43238	1.76012	1.68672	2.41224	2.78363	2.37712
16653339	4.78776	4.43175	4.02764	4.91459	5.27511	6.25743	6.16106	5.96974	6.31155	5.51518	5.00764	3.95055	4.67842	4.99152	3.13659
16653341	5.11236	4.28169	4.11506	4.76759	5.45947	5.9357	5.61411	6.10814	6.05931	5.17897	5.32823	4.90251	4.34799	4.97711	4.69434
16653343	1.76655	2.62515	2.01536	1.9187	1.39834	2.80695	4.05549	2.54121	3.45193	2.88532	1.47618	2.15523	1.6721	1.81919	1.48407
16653345	3.90268	3.73439	3.32288	3.17922	4.17051	5.32926	5.97011	4.8532	5.14397	5.23708	3.49646	3.56921	3.63459	3.25682	3.72405
16653347	1.56522	1.61316	2.21426	1.90568	1.44139	2.35279	3.18834	1.6864	3.20241	2.06965	1.52275	1.79389	2.00862	1.68651	1.78872
16653349	4.88085	4.60684	5.83294	4.11811	4.39201	7.52552	6.52979	7.00845	6.8669	6.8876	3.78363	4.24158	4.92018	4.70164	5.20988
16653351	1.75516	2.0581	1.94208	1.71663	1.76282	4.06347	5.04385	4.0696	4.45008	4.08125	1.43364	1.63183	1.71024	1.79663	1.69131
16653353	5.47421	5.11266	5.11782	4.62097	4.8488	6.84001	6.49591	6.76901	6.66509	6.15054	5.2275	4.12321	5.8698	5.21824	4.96908
16653355	5.99696	5.14994	5.51822	4.67811	5.90695	8.24745	7.54738	8.22192	7.37105	7.68856	5.46985	5.86225	5.32831	6.62059	6.12955
16653357	5.06616	4.92485	3.90544	3.89822	5.20541	5.15839	5.39757	4.47511	4.91508	4.37539	4.47601	4.576	4.52796	4.8108	4.63853
16653359	2.84357	3.24453	3.00721	3.09841	3.75709	4.86505	5.16264	4.36417	5.12916	4.29942	1.5877	3.03396	2.41359	3.10117	2.75169
16653361	7.25422	7.31891	6.94035	7.17862	7.05518	7.15661	7.81411	6.91509	7.9105	7.68358	7.4535	7.66873	7.17631	7.12647	7.13133
16653363	4.68192	6.19083	4.87652	5.23953	6.25218	5.16756	5.0567	5.40341	4.78851	4.95696	5.50584	4.88803	5.24394	5.16756	5.16756
16653365	4.71192	4.38119	4.76407	4.47319	4.85603	4.17669	4.352	4.36757	5.16859	4.31313	5.03463	4.1807	4.25118	3.89532	4.33899
16653367	2.65373	2.32015	3.18141	2.95863	2.61104	3.93114	3.87313	4.02211	3.79967	3.56248	3.08512	3.45442	3.40786	3.47092	2.70191
16653369	2.72018	2.23429	2.57359	3.39305	2.86601	2.48852	2.3575	2.68135	1.94315	2.4054	3.68995	2.07478	2.10824	3.10618	2.5073
16653371	1.44779	1.75265	1.69129	1.78669	1.81694	1.96654	2.10605	3.25828	2.35919	1.95204	2.1748	2.0559	1.92186	1.61176	2.29912
16653373	2.62005	2.81222	2.9413	3.05924	3.51957	4.11382	2.48892	3.67872	3.14332	3.64667	4.20956	3.58516	2.48476	2.82867	2.97574
16653375	1.63604	1.49695	1.40907	1.34209	1.55043	2.00502	1.28594	1.50528	1.56076	1.47173	1.63045	1.48782	1.59683	1.46696	1.41193
16653377	2.1613	2.05056	1.93164	2.17917	2.18727	2.29204	1.81931	2.48304	1.68444	1.82115	2.43613	2.08413	1.97539	1.6869	2.1523
16653379	1.36097	1.32358	1.7443	1.3657	1.68109	2.14236	1.33383	1.56515	1.53739	1.49131	1.95803	1.65865	1.77132	1.39788	1.53739
16653381	2.65763	2.78563	3.48171	3.60901	3.66431	3.95374	3.76103	4.3361	4.04056	4.35209	2.98663	2.52806	2.96868	2.62247	3.23105
16653383	2.69391	2.43169	2.19595	1.71105	2.20595	2.817	3.99817	2.67421	4.04549	3.94523	1.85105	1.94448	2.15129	2.12072	1.9019
16653385	1.65759	2.45855	1.3826	1.96229	1.59012	2.08676	2.65185	1.8523	2.23912	2.25816	1.6557	1.76209	2.06893	1.5088	1.82276
16653387	3.94533	4.41733	4.2922	4.46797	4.36602	4.78497	5.46378	5.19691	5.3359	5.65283	3.60936	4.44124	3.9608	4.18627	4.59619
16653389	4.04345	4.91259	5.03321	4.13138	4.44468	6.1894	5.86139	5.98192	5.81977	5.89119	5.44766	5.02581	4.79894	3.35648	4.96046
16653391	3.30227	2.32999	1.80612	2.01721	2.39149	6.24364	6.03244	5.11727	6.04716	5.30278	1.75228	2.38488	2.20627	3.54852	1.90508
16653393	5.43764	5.46225	5.36926	5.91735	6.46298	6.79481	6.5826	6.78821	8.25559	5.27757	6.55133	4.98144	5.20529	5.41594	4.74812
16653395	2.45282	2.10812	1.8626	2.65425	1.70244	3.17736	4.36267	3.80115	4.27872	2.33042	1.7351	2.06551	2.80583	2.36434	2.15744
16653397	2.05355	2.11714	1.98217	1.59659	2.19491	2.6883	3.25047	1.66722	2.72202	2.39427	2.62101	1.43251	1.74206	1.83271	2.01959
16653399	5.48557	4.4846	4.30772	4.63279	5.68732	5.69539	6.12303	6.278	5.73238	6.97748	4.78781	5.36975	5.12884	4.24538	5.77164
16653401	3.40268	2.9702	2.54415	2.3071	3.10386	5.20477	4.45765	5.47753	5.26674	5.64798	3.32677	2.47897	3.07918	2.72448	3.06234
16653403	5.33703	5.43993	5.24654	5.25641	5.73593	6.61893	6.83491	7.05152	6.82831	6.44532	4.38199	3.50946	5.01392	5.57028	4.22909
16653405	5.2442	5.20688	5.92237	5.37605	5.52036	5.74213	5.67187	5.28712	5.32598	5.79075	4.4989	4.86377	5.17109	4.19163	5.46079
16653407	1.87277	1.61191	2.46369	2.03524	1.17652	3.6441	4.96253	4.64121	4.41966	4.73351	1.74076	1.80661	1.65865	2.75217	4.60174
16653409	1.76989	1.95889	1.61191	1.61191	1.45443	1.57129	2.46831	1.43515	2.45905	1.46406	1.2084	1.60553	1.7443	2.66079	2.18534
16653413	5.29938	5.89634	6.32417	5.06678	6.02866	5.77366	5.92736	6.23593	6.47138	5.43555	6.63335	5.68375	5.6733	5.07477	6.07342
16653415	1.64709	1.59153	1.62747	1.74347	1.75623	3.12624	3.38241	2.6797	2.51927	2.00145	1.44114	1.25028	1.31988	2.30846	1.31997
16653417	1.53023	1.32996	1.37396	1.96744	1.61557	1.4181	1.81171	1.23326	1.52966	1.50118	1.5046	1.45704	1.28579	1.88182	1.50321
16653419	4.12834	2.23256	4.86413	5.41609	4.98328	4.32185	4.85397	5.52975	5.64012	5.69574	2.87248	5.51972	5.40183	4.18602	4.6893
16653421	1.90616	2.3721	1.72667	1.2429	2.58893	2.92351	4.38658	1.95921	4.22964	2.45769	1.87393	2.42487	1.65633	1.75891	2.23628
16653423	4.02431	3.05099	3.65541	2.56955	2.81149	4.60817	5.13515	4.45657	4.8668	3.70533	2.9693	3.07955	2.90275	3.50555	3.77325
16653425	4.93431	4.23824	4.25171	4.43599	4.62735	4.99996	4.52838	4.57785	4.58019	4.34253	4.18391	5.40133	4.47999	5.71874	3.60398
16653427	1.35709	1.33391	1.6212	1.29143	1.43264	1.83945	1.44037	1.62447	1.53539	1.56873	1.37431	1.18866	1.24865	1.38984	1.19939
16653429	6.17081	6.09348	7.24239	7.08255	6.81469	6.82939	5.81483	6.75823	5.18484	6.62045	5.35843	5.87457	6.43414	5.16756	6.2055
16653431	1.97658	1.69971	2.6648	1.91025	1.93248	4.3236	3.8398	2.41111	2.8457	2.53521	1.97271	1.82501	2.20636	2.091	1.978
16653433	1.70362	1.41378	1.62641	1.52391	1.9194	2.11259	2.22716	2.26467	2.32444	2.25431	1.59094	1.89069	1.96125	1.86622	1.54866
16653435	2.28717	2.32874	1.98917	2.01348	1.65368	5.02907	5.25399	4.67642	4.28653	2.48381	1.51031	2.0516	1.82727	2.17972	1.92844
16653437	4.21177	3.75348	4.01723	3.62946	4.33895	4.57025	5.67596	4.97437	5.44021	4.21498	4.46127	4.92101	4.08474	2.72053	3.52788
16653439	1.70099	2.18423	1.76182	2.06552	1.30807	1.98072	5.16194	3.75348	5.47803	2.43238	1.76012	1.68672	2.41224	2.78363	2.37712
16653441	4.78776	4.43175	4.02764	4.91459	5.27511	6.25743	6.16106	5.96974	6.31155	5.51518	5.00764	3.95055	4.67842	4.99152	3.13659
16653443	5.11236	4.28169	4.11506	4.76759	5.45947	5.9357	5.61411	6.10814	6.05931	5.17897	5.32823	4.90251	4.34799	4.97711	4.69434
16653445	1.76655	2.62515	2.01536	1.9187	1.39834	2.80695	4.05549	2.54121	3.45193	2.88532	1.47618	2.15523	1.6721	1.81919	1.48407
16653447	3.90268	3.73439	3.32288	3.17922	4.17051	5.32926	5.97011	4.8532	5.14397	5.23708	3.49646	3.56921	3.63459	3.25682	3.72405
16653449	1.56522	1.61316	2.21426	1.90568	1.44139	2.35279	3.18834	1.6864	3.20241	2.06965	1.52275	1.79389	2.00862	1.68651	1.78872
16653451	4.88085	4.60684	5.83294	4.11811	4.39201	7.52552	6.52979	7.00845	6.8669	6.8876	3.78363	4.24158	4.92018	4.70164	5.20988
16653453	1.75516	2.0581	1.94208	1.71663	1.76282	4.06347	5.04385	4.0696	4.45008	4.08125	1.43364	1.63183	1.71024	1.79663	1.69131
16653455	5.47421	5.11266	5.11782	4.62097	4.8488	6.84001	6.49591	6.76901	6.66509	6.15054	5.2275	4.12321	5.8698	5.21824	4.96908
16653457	5.99696	5.14994	5.51822	4.67811	5.90695	8.24745	7.54738	8.22192	7.37105	7.68856	5.46985	5.86225	5.32831	6.62059	6.12955
16653459	5.06616	4.92485	3.90544	3.89822	5.20541	5.15839	5.39757	4.47511	4.91508	4.37539	4.47601	4.576	4.52796	4.8108	4.63853
16653461	2.84357	3.24453	3.00721	3.09841	3.75709	4.86505	5.16264	4.36417	5.12916	4.29942	1.5877	3.03396	2.41359	3.10117	2.75169
16653463	7.25422	7.31891	6.94035	7.17862	7.05518	7.15661	7.81411	6.91509	7.9105	7.68358	7.4535	7.66873	7.17631	7.12647	7.13133
16653465	4.68192	6.19083	4.87652	5.23953	6.25218	5.16756	5.0567	5.40341	4.78851	4.95696	5.50584	4.88803	5.24394	5.16756	5.16756
16653467	4.71192	4.38119	4.76407	4.47319	4.85603	4.17669	4.352	4.36757	5.16859	4.31313	5.03463	4.1807	4.25118	3.89532	4.33899
16653469	2.65373	2.32015	3.18141	2.95863	2.61104	3.93114	3.87313	4.02211	3.79967	3.56248	3.08512	3.45442	3.40786	3.47092	2.70191
16653471	2.72018	2.23429	2.57359	3.39305	2.86601	2.48852	2.3575	2.68135	1.94315	2.4054	3.68995	2.07478	2.10824	3.10618	2.5073
16653473	1.44779	1.75265	1.69129	1.78669	1.81694	1.96654	2.10605	3.25828	2.35919	1.95204	2.1748	2.0559	1.92186	1.61176	2.29912
16653475	2.62005	2.81222	2.9413	3.05924	3.51957	4.11382	2.48892	3.67872	3.14332	3.64667	4.20956	3.58516	2.48476	2.82867	2.97574
16653477	1.63604	1.49695	1.40907	1.34209	1.55043	2.00502	1.28594	1.50528	1.56076	1.47173	1.63045	1.48782	1.59683	1.46696	1.41193
16653479	2.1613	2.05056	1.93164	2.17917	2.18727	2.29204	1.81931	2.48304	1.68444	1.82115	2.43613	2.08413	1.97539	1.6869	2.1523
16653481	1.36097	1.32358	1.7443	1.3657	1.68109	2.14236	1.33383	1.56515	1.53739	1.49131	1.95803	1.65865	1.77132	1.39788	1.53739
16653483	6.20032	5.2352	5.98773	5.32678	4.66469	5.21769	5.5865	5.46453	5.40698	5.11954	4.69894	5.38318	5.1639	5.15083	5.26905
16653485	3.60546	3.20869	4.49024	3.24848	2.79255	4.05861	4.09237	3.84124	3.83542	3.07147	2.94895	2.35395	2.80828	3.02385	3.19547
16653487	4.35261	4.91194	4.95307	4.96216	4.66501	5.03422	5.18053	4.84138	5.39903	4.78397	4.90146	4.69953	4.3727	4.63818	5.72999
16653489	2.14454	2.07914	1.64713	1.52574	2.04276	1.81415	2.77968	2.52471	2.72465	1.71325	1.42262	2.02437	2.06984	2.19018	2.00193
16653491	3.27923	4.41712	4.2151	3.85156	3.93201	4.10068	4.44241	4.23099	3.73975	3.77607	4.0647	4.37502	4.16967	4.26246	3.89127
16653493	3.81214	3.14028	3.10498	2.12181	2.43989	2.64173	3.90559	2.80311	3.77417	3.22229	2.56911	2.32088	2.85201	3.58478	2.75908
16653495	4.16236	3.9359	4.71746	4.21467	3.69948	4.33555	4.85673	3.98785	4.09368	4.50099	4.19528	4.68757	3.60869	4.50546	5.15793
16653497	2.20556	2.35061	3.75133	1.93362	3.09707	2.51538	2.7641	2.7452	2.98355	3.0887	3.54334	3.54742	2.89515	2.69171	3.26119
16653499	2.66389	2.10379	1.76182	1.97969	2.40751	1.68493	2.68745	1.60348	3.07863	2.12825	2.2621	2.66327	1.45089	2.24549	2.3414
16653501	1.75289	1.91369	2.69135	2.3415	3.27675	2.00087	2.86939	3.22657	3.00691	2.25861	1.76027	1.91313	3.0999	3.00404	1.58542
16653503	4.48178	4.62978	4.78452	3.99662	4.49402	4.616	5.03505	4.70261	5.48127	4.60174	3.52812	4.52978	3.52449	4.64537	4.60174
16653505	3.58047	3.56265	3.72846	3.51804	3.90289	3.85941	3.44283	3.68681	3.50382	3.89007	3.77182	4.04227	3.52569	3.52768	3.70615
16653507	4.71443	4.24363	5.11839	3.72201	3.38967	4.29485	5.46578	5.05702	4.75816	4.08469	2.71942	3.72648	4.32039	4.56434	4.00287
16653509	5.40712	6.06005	5.66665	5.00233	5.17423	5.39126	5.94973	5.93953	5.4007	5.54423	6.26023	5.32336	4.52591	4.8017	5.35641
16653511	5.2977	3.96241	4.72093	3.51954	4.31857	3.65001	4.72102	4.09016	4.59287	4.39783	3.36422	4.49317	3.73819	4.05414	3.63962
16653513	7.20027	6.62958	7.39746	5.84376	6.66096	5.93878	6.30509	6.58856	6.66348	6.69344	6.8292	6.19995	6.5411	6.5292	7.28726
16653515	4.29345	4.22851	3.51	3.5065	2.5834	4.00885	4.45321	3.54611	3.83053	4.7251	3.52563	4.17457	4.01555	3.52591	3.70192
16653517	4.43415	3.49144	4.13169	3.35793	3.57558	4.0752	4.56202	3.9916	3.75922	3.91665	4.03924	3.71731	3.89077	3.15298	4.00314
16653519	1.70099	1.22807	1.65401	1.35554	1.71512	1.7443	1.29024	1.38135	1.27881	1.58554	1.51999	1.44038	2.11866	2.07123	1.42796
16653521	5.16603	4.77692	4.99486	4.97218	5.81345	4.78201	4.19509	5.45702	5.42536	4.62262	5.63204	5.28353	5.60339	5.05434	5.56334
16653523	2.23453	3.10899	2.20554	2.31316	2.48896	2.34447	2.11294	2.46107	2.69827	2.19816	2.89959	1.76874	2.75766	2.48728	2.5784
16653525	2.316	2.42163	2.54257	1.65628	2.57424	2.33548	3.00097	2.67274	2.61966	3.22811	5.0284	3.15123	2.71058	3.07084	3.36458
16653527	1.86077	1.57183	2.93401	2.26747	2.88843	2.22872	2.42668	3.26538	1.92477	2.4185	3.98709	2.20294	2.1905	1.61133	3.20226
16653529	3.31747	3.45165	2.78983	3.5484	3.71705	3.8091	3.14462	3.45098	3.5326	3.90587	3.85747	4.07249	4.04824	2.80546	3.52664
16653531	3.31446	3.53219	4.2167	3.15023	3.47533	2.54674	3.31787	3.72692	2.86838	3.19889	4.60814	3.19028	3.82151	4.18674	2.80786
16653533	1.85075	1.75386	1.2397	2.37746	1.4584	1.63831	1.64251	1.73816	2.16812	2.24634	1.58287	1.5588	1.68429	1.88951	1.77035
16653535	3.21337	3.4276	3.12298	2.98581	3.09643	3.26852	3.62166	3.11809	3.01345	2.76339	3.43884	2.70562	2.01635	2.54077	2.60621
16653537	4.13386	4.87901	4.61347	4.84944	3.26985	3.72433	3.5605	4.28066	4.31241	4.00842	4.62448	3.99475	4.45788	4.1598	4.26009
16653539	3.83982	2.91321	3.45847	3.22126	4.01174	3.1418	3.56833	3.82138	3.78	3.13056	4.29519	2.28314	3.80558	4.39673	3.39585
16653541	3.83108	3.74909	3.6437	3.38532	3.72689	3.67733	3.11475	3.22027	3.50585	4.04307	3.94461	3.30764	3.43152	3.23427	2.82219
16653543	2.83896	2.87352	3.23448	2.97583	3.10786	2.73003	2.56728	2.29396	3.04039	2.72943	3.1259	2.91247	2.41296	1.94047	2.46725
16653545	3.77612	3.74975	3.83068	3.44405	3.71702	3.4942	3.97295	3.78423	3.74796	3.66125	3.2516	3.95364	4.56482	4.42604	3.95775
16653547	4.45965	4.89183	5.31952	4.15382	4.20838	4.3164	4.56936	4.51549	4.26374	4.53773	5.05715	4.43122	4.32635	4.19819	4.60284
16653549	3.18026	3.00582	3.2616	2.54179	3.15284	2.72693	2.46234	2.62629	2.60056	3.49297	2.09544	2.86094	3.09005	3.52726	2.19433
16653551	2.16941	2.80053	2.99956	2.52703	2.46725	1.94249	2.53899	2.19302	2.66949	2.60502	2.7413	3.0416	2.62509	2.35061	2.11502
16653557	3.33601	4.40345	2.28278	4.49172	3.56876	4.02231	4.6683	2.94886	3.3344	3.33265	3.40331	2.83029	3.42288	4.1898	3.55158
16653559	3.03049	4.6553	4.31234	4.68795	3.9613	4.41577	3.40602	3.00038	4.23098	3.79447	2.31085	3.40731	4.03682	4.06016	3.91399
16653561	3.30748	3.69148	3.2	2.98555	3.25022	2.79047	3.84829	3.76496	4.42742	3.63169	2.57331	3.29508	3.1484	2.86357	3.37763
16653563	4.65118	4.6357	2.9755	3.61136	3.9555	2.40737	3.75624	4.51672	4.54516	3.94896	1.96198	3.42162	3.75019	4.9447	3.0588
16653565	2.77977	2.72327	1.90257	2.46568	2.1383	2.74486	2.35128	2.53984	2.68117	1.95098	1.71018	2.40576	2.16083	3.31536	3.50127
16653567	4.80313	5.31712	4.73029	3.99431	5.21572	3.61761	4.13221	3.9821	4.47017	3.43723	3.96246	4.59024	5.0445	4.11888	4.6556
16653569	4.34061	4.88771	3.44556	5.03904	4.76921	3.87097	3.60692	3.54469	4.09472	4.04347	3.01587	3.51947	4.21532	5.02457	3.23306
16653571	2.89704	4.40929	4.09609	4.14117	2.91218	3.32413	4.66302	3.76557	4.07913	3.89876	2.87311	4.76775	3.78871	4.17895	3.79298
16653573	1.9351	2.18568	1.79021	2.30647	1.96997	1.81984	1.84062	1.63971	2.01183	1.86321	1.78403	1.70016	2.06287	2.20077	2.00479
16653575	3.29898	3.98796	2.54844	3.00543	3.30036	2.80623	4.05188	3.18729	3.66731	3.53991	3.74231	4.70715	4.45895	5.01259	5.17599
16653577	2.79539	5.0315	3.36537	3.55163	4.28925	3.38545	4.7719	2.97173	4.16428	3.13159	2.8348	3.92919	3.77772	4.82843	4.27777
16653579	3.47932	3.96813	3.53374	4.12873	3.70128	3.37975	3.29429	3.10348	6.1241	4.26624	2.82385	3.69367	4.37649	4.4026	4.37711
16653581	4.6337	4.53481	3.85744	4.51348	4.27235	4.02274	4.62531	4.11611	4.0896	4.57892	4.07487	4.48942	5.25275	5.12752	4.36669
16653583	4.37331	3.57043	3.90955	3.61621	3.88604	3.52345	2.90232	3.94888	3.27772	3.90267	4.40813	4.21679	3.01275	3.56689	3.82531
16653585	3.37798	3.5149	2.77156	3.42987	2.29449	3.0615	3.38643	3.16368	2.933	3.49676	2.33859	2.35572	2.29332	3.31016	3.68934
16653587	3.90553	3.81598	4.73672	3.52562	4.20367	4.181	3.73974	4.94233	3.81379	3.88621	4.4318	3.64721	3.59156	3.74917	4.95794
16653589	2.65042	2.07626	2.11186	1.56836	3.00354	1.51655	1.98918	2.56639	1.66835	2.5354	2.15469	2.15469	1.5713	2.59898	2.74528
16653591	3.64637	3.81609	3.93681	4.03724	3.98391	3.59012	3.41981	4.05598	3.91065	4.17487	3.88817	3.32732	3.43266	3.73819	4.29389
16653593	3.70975	2.5163	3.32461	3.34287	2.77537	2.8292	3.03853	3.15898	3.16216	3.20165	3.42439	3.0221	2.87817	3.86763	3.09955
16653595	4.93273	4.72296	4.75477	4.16185	4.60063	4.85082	3.88423	3.95511	3.57218	4.44395	4.74466	3.34395	4.71847	3.81166	4.2488
16653597	4.41454	4.61448	4.69003	4.51822	4.41037	4.45858	4.69411	3.94622	3.61093	4.73482	4.28921	4.47961	4.68967	4.39465	4.38371
16653599	2.89386	3.3932	2.67826	3.20321	2.62368	2.1809	2.64682	2.7677	3.04167	2.20786	2.42629	3.1738	2.30844	2.41442	2.63111
16653601	3.0782	2.31166	2.47532	3.54729	2.34217	2.87236	3.04989	2.19955	3.39147	3.02758	3.50605	3.8975	2.69515	2.86147	2.42006
16653603	2.25858	2.48093	2.69645	2.47015	2.82952	3.40178	2.44292	2.31765	2.85124	2.28652	3.31625	3.00081	2.57699	2.79183	2.82662
16653605	4.15867	3.91809	4.15096	3.26581	3.81949	3.68323	3.94608	3.154	3.16063	3.49146	5.03021	3.78496	4.19687	3.95207	3.53479
16653607	3.02626	2.56126	1.6797	2.11283	2.31362	2.70549	2.22905	2.66095	1.88875	2.05617	2.99007	2.57599	2.73899	2.40879	2.53205
16653609	2.14465	2.73621	1.39064	1.72496	3.12061	2.3149	2.22737	1.90989	2.05166	1.47975	2.17192	2.44844	2.13268	2.09478	3.13125
16653611	1.74695	1.71985	2.2323	1.49616	3.21925	2.02979	2.23878	2.49853	2.36777	3.59102	2.29158	2.21485	2.02979	1.76303	2.37712
16653613	2.30048	2.58364	2.26516	2.27375	2.59786	1.76365	2.66555	1.85684	2.01905	1.84548	3.31796	2.58667	1.84371	2.27528	2.49522
16653615	3.77749	4.26148	4.65639	4.66694	3.83948	4.56985	4.88802	4.21411	4.66364	3.49917	5.40693	3.89129	4.20659	4.57645	4.73739
16653617	2.22308	1.90646	2.19594	2.83192	2.30137	2.10376	2.95083	2.2116	2.20851	2.86566	1.85678	2.21453	2.82721	3.16596	2.39172
16653619	2.03897	2.22563	2.22914	1.69077	2.23511	1.81691	1.99601	1.60759	1.9042	1.99608	1.73187	1.44396	1.57255	2.11048	1.99852
16653621	1.89599	2.41843	1.63723	2.26276	2.05062	2.22572	2.05428	1.55156	1.83315	1.64227	1.64978	1.62065	1.57494	2.49797	2.1937
16653623	5.32715	4.30795	5.76521	4.75778	4.95717	5.04998	4.48294	5.6978	4.82723	4.93694	6.22527	5.33865	5.18749	5.31293	5.69187
16653625	2.95013	3.36076	3.13024	4.24132	3.18451	3.37166	3.38582	2.53001	3.13555	3.54626	3.19433	3.42757	4.05106	3.90717	3.28757
16653627	2.401	2.9611	3.12876	1.96051	2.04442	3.03544	3.43854	2.54242	2.2317	3.61771	1.53604	2.93523	2.78471	1.95826	1.89007
16653629	4.51242	3.95842	3.76146	4.07466	3.7854	3.64724	3.35728	2.92055	3.13546	3.85738	3.3496	4.77034	3.41959	4.106	4.48189
16653631	3.0113	2.36864	2.2997	2.83317	3.55615	2.47475	2.95138	2.88832	2.97114	1.74963	2.35585	2.34854	3.57087	2.75932	2.23299
16653633	2.25122	2.19433	1.81362	2.09147	2.55472	2.92483	2.95133	2.13916	2.47849	1.74548	1.97012	2.50123	1.73641	2.48258	1.51863
16653635	2.16054	1.99087	1.85192	2.00249	1.64108	1.89705	2.34757	1.59768	1.89774	1.60529	1.91499	1.75565	2.63756	2.04065	2.20389
16653637	3.15819	2.79114	2.17923	2.29533	2.59112	2.17043	2.79539	2.50375	2.86299	2.47007	3.09668	2.76221	3.43117	2.6103	2.95584
16653639	2.12989	1.98441	2.50232	2.05358	2.44767	1.72939	2.44961	1.97005	1.94335	1.87943	1.62905	2.09858	1.50844	2.38469	1.98799
16653641	5.32727	5.42935	4.68559	4.44376	4.23394	5.35098	5.25052	4.89252	5.12104	5.1979	6.24868	6.06548	6.18197	5.78833	5.96484
16653643	4.4776	3.66849	5.51791	4.25651	2.25341	4.83634	4.16437	4.56484	4.65694	4.04329	5.00871	6.04788	4.81541	3.72497	4.26842
16653645	5.72712	5.43615	4.49649	5.20084	5.24689	4.77759	4.75274	4.33431	5.17077	5.11975	5.17077	5.37775	5.41384	5.1025	5.5193
16653647	4.95647	6.19542	4.98673	4.71296	4.83733	5.80745	4.9031	4.55301	4.78375	4.77196	6.1632	5.41534	5.63152	6.02494	4.79508
16653649	5.7452	5.7425	5.8104	4.72726	5.37081	5.51167	5.40923	5.44305	6.29617	5.44471	5.3696	6.5507	4.9893	5.4482	5.74751
16653651	2.94529	3.77838	3.9368	4.15638	3.99847	2.04906	3.15898	4.64121	4.02499	2.99818	4.46435	4.29278	5.01947	2.3736	2.99045
16653653	3.28659	2.98985	2.67713	2.69397	2.40525	2.44185	4.05757	2.3659	2.79528	2.36154	3.00337	2.84913	3.24717	3.57316	2.63179
16653655	3.18373	2.18423	3.26981	4.86875	1.87635	2.65309	2.16599	1.84374	1.56297	1.97874	2.14491	1.68672	2.89068	1.41003	2.46831
16653657	1.78571	2.5163	1.86253	2.77537	3.58446	1.10049	1.71882	1.68251	3.88676	1.91991	1.67452	2.16475	1.76454	1.84005	2.44185
16653659	2.56715	2.37198	2.88224	2.81395	2.53759	1.80639	3.14265	2.80288	4.14871	2.87015	2.47826	2.5388	2.72332	3.28241	2.19232
16653661	3.40618	4.68703	3.68782	3.82786	2.53456	3.92184	4.28413	4.27481	3.64452	3.24047	2.95728	3.88008	4.25689	3.87382	3.56731
16653663	3.26645	3.70014	3.40551	3.93297	2.95497	3.85703	3.66362	3.16402	2.81497	2.88504	3.34276	3.13259	2.7592	3.21862	1.86765
16653665	3.55683	3.74685	4.17908	3.24928	3.30629	3.76799	4.08353	4.04748	3.75764	4.35195	2.80144	4.48892	3.75305	4.45026	4.80658
16653667	3.44505	2.84383	3.50535	2.40054	2.58739	4.1563	3.06927	4.06468	3.97215	5.42206	3.69458	3.44635	3.55579	3.87144	4.18965
16653669	2.61046	3.62839	3.79997	1.75059	3.57663	2.81971	4.00661	2.84331	3.50349	3.25066	2.49956	3.41124	3.58403	4.32664	3.32662
16653671	2.46917	2.66798	3.02377	2.0756	3.29978	2.43754	3.93326	2.5271	2.12187	3.38571	2.57039	3.98371	3.23101	3.1291	2.7244
16653673	4.3887	4.55384	5.11787	4.10586	4.76532	4.8401	4.35831	4.77215	4.73785	4.88777	4.52565	5.72067	5.37232	5.03549	5.20351
16653675	3.7912	4.24742	4.36998	3.95628	4.53205	4.59067	4.36998	5.64551	4.11631	4.55065	5.38648	4.41381	4.13183	3.71014	5.46546
16653679	2.35489	2.21921	2.02064	1.47981	2.34441	2.05831	2.25755	2.28001	1.87095	2.02775	1.8053	1.78748	1.86342	2.13581	1.88606
16653681	6.03909	5.45046	6.13871	5.57614	6.07022	5.35961	5.3399	5.91104	5.15421	5.96128	6.9118	6.30524	5.8169	5.3132	5.8152
16653683	4.00143	3.75732	3.46181	3.00864	3.23779	3.26255	3.75688	3.01066	4.46107	3.88402	2.91518	3.41291	3.18272	4.0104	3.4973
16653685	5.40062	5.52268	5.96058	3.62754	5.21389	5.4478	4.37646	5.64521	4.63429	5.73799	4.99293	5.32633	4.54339	5.0607	6.55293
16653687	7.18111	6.5019	6.87803	6.01928	6.47853	6.66265	6.27535	6.57412	6.62874	7.23329	5.92644	6.42457	6.38773	6.7856	6.94395
16653689	4.09209	4.63147	3.85401	3.88903	3.40612	4.26875	4.77151	4.32237	4.78332	4.89512	2.7467	2.13293	3.64164	3.43303	3.62635
16653691	3.47823	3.32406	4.09824	4.00963	2.19598	3.0306	4.13184	3.2032	3.43337	4.7313	3.24268	3.04324	3.43398	4.2826	3.54691
16653693	2.92895	2.51044	1.75487	3.02852	3.52802	2.73932	2.88668	3.22707	3.73654	3.34127	3.10431	3.39468	2.53023	2.5403	2.65243
16653695	3.69273	4.05203	3.97125	4.63621	3.80345	3.73562	3.83051	3.88124	3.98746	5.15138	3.16967	4.36653	3.8141	4.02855	4.36389
16653697	5.10804	5.23804	5.56786	3.89329	4.80643	5.14412	5.70848	5.12785	5.77217	5.84431	4.34444	5.16356	4.08949	5.16356	5.02849
16653699	4.88536	5.34321	5.47391	4.59349	5.04985	5.34771	5.50137	5.04477	5.2259	5.38333	5.6476	5.63017	5.71005	5.63408	4.81232
16653701	1.95522	2.05908	2.32841	2.36023	1.91902	1.63403	2.00071	2.14168	2.6871	2.64485	1.67668	2.36803	2.97655	2.26315	2.20799
16653703	5.70603	4.28848	5.79024	3.92322	5.45124	5.33592	5.26179	5.75508	4.91617	5.89781	5.15244	5.72855	5.56327	5.17848	5.69998
16653705	4.59741	4.34159	5.28175	4.06253	3.42435	5.58895	4.94779	5.30494	5.13225	6.24917	4.39004	5.35874	4.50691	5.64206	5.59803
16653707	6.78231	5.98275	6.92783	5.96729	6.05039	6.81944	6.24982	6.21448	5.98596	7.27229	6.31371	6.98557	6.95669	6.8116	7.27517
16653709	6.73799	6.65134	7.45817	6.06085	6.92659	6.84085	6.40431	7.00386	6.68133	8.13017	7.68131	7.79994	6.68042	7.43665	8.07833
16653711	6.9208	6.82759	7.1086	6.5542	7.03336	7.20217	6.67807	7.52901	6.37664	7.63607	7.3669	7.51757	7.52064	7.3835	7.38084
16653713	5.63479	5.24821	5.9771	4.11111	5.34342	5.68993	5.14888	5.19252	5.42633	6.34568	4.91301	6.24729	6.00627	5.66335	5.94795
16653715	3.05886	3.07863	3.06801	2.75153	3.25454	3.71753	3.96644	3.38987	3.55012	5.25093	2.55289	3.9955	3.4444	4.78913	3.07067
16653717	5.41802	5.34633	5.78446	2.96986	5.63458	6.13431	5.42272	5.53074	5.40154	6.51419	3.08495	5.39321	5.5988	6.36919	4.61484
16653719	4.85276	4.22231	4.15302	3.87696	4.32936	4.5727	4.74271	4.49851	4.51212	5.13701	3.66038	4.79961	4.69651	5.15075	4.5096
16653721	5.61189	5.09268	5.35748	4.61059	5.06476	5.15136	4.76452	5.64869	4.82389	6.35155	5.09873	5.92176	5.52064	5.59678	5.12589
16653723	3.77177	3.72604	3.49378	3.01051	2.64283	4.05295	3.6628	4.21427	3.73541	4.34305	2.52042	4.31964	4.06762	4.15609	4.70519
16653725	6.76344	6.31373	6.55464	5.398	6.21605	6.05765	6.57944	5.53267	6.26648	6.70375	5.96259	6.53811	6.81649	6.63395	6.68125
16653727	7.29732	6.56475	6.33015	6.04573	6.36931	6.23873	6.31839	6.44279	6.46814	6.61035	5.88612	6.94764	6.56475	6.70354	7.39466
16653729	7.00405	6.77497	6.82837	5.83184	7.16461	6.93997	7.04594	6.75533	6.60752	7.349	4.70674	6.9067	7.20327	7.24262	6.61138
16653731	5.34682	4.87136	5.33155	5.99139	5.99	4.70928	5.39953	5.16651	5.2939	5.89822	4.75627	6.05342	5.0865	5.56157	5.3558
16653733	4.13752	3.32557	4.53135	3.80099	4.16235	4.24034	3.93312	3.14336	4.09225	4.8581	2.94437	3.15867	4.02425	4.22382	3.64763
16653735	5.06434	4.97064	5.3269	4.71804	5.19858	5.11618	5.12042	4.2709	5.00763	6.19128	4.96518	5.70868	5.33555	5.2101	5.97301
16653737	5.02566	5.37951	3.64561	4.41373	4.38909	4.28762	5.37596	3.97059	4.61279	4.94888	3.39756	4.18178	4.35432	5.70854	4.43179
16653739	4.31937	4.31228	4.72629	4.08714	3.50851	4.34704	4.32994	4.27883	3.97423	4.3927	3.35509	4.2883	3.80605	4.94424	3.95536
16653741	4.78253	4.81336	4.7346	4.39339	3.9234	4.82062	3.91366	4.03085	5.21336	4.30317	4.55533	4.1578	5.27243	4.33402	4.47727
16653743	4.87647	4.92669	3.91068	3.4608	4.17063	4.58147	4.71671	4.35993	4.8544	5.17389	3.24117	5.21091	5.12817	5.48447	4.52708
16653745	6.9401	7.10221	7.73927	6.50922	7.65208	7.15417	6.84502	6.42142	6.96859	7.05185	6.88604	7.74723	7.38832	7.62438	7.69608
16653747	8.46084	8.23106	8.50864	7.61201	8.2257	8.1982	7.55083	7.85324	7.68441	7.91802	7.7388	8.36958	8.78616	8.62576	8.58893
16653749	6.86244	6.70722	7.15456	6.4168	6.81516	7.04813	6.98988	7.05001	6.75822	6.64161	5.67361	6.90379	7.55994	7.55001	6.38067
16653751	7.73516	7.21521	7.62901	6.90558	7.27172	6.99486	6.97611	6.57343	6.87445	7.00293	4.95995	7.27046	7.75076	7.8078	6.83701
16653753	7.7647	6.82572	7.14278	6.81419	6.99207	6.90821	6.98613	6.72438	7.21454	6.97848	6.79611	7.41182	7.93589	7.76509	6.82291
16653755	7.54958	6.99573	7.3124	6.31115	6.23124	6.62779	6.84663	6.43266	6.55781	6.85492	6.26424	7.38031	7.43184	7.49195	6.95311
16653757	6.21155	5.30492	5.55417	4.70064	5.21275	5.72909	5.94108	6.05871	5.54286	5.53579	4.73457	5.95667	6.73823	6.51292	5.20015
16653761	5.3332	5.68093	5.68883	5.54215	5.75908	5.83018	5.77841	5.84367	5.46798	5.9687	5.04182	6.57776	5.94493	6.04575	6.28459
16653763	6.40973	6.44052	6.28068	6.23018	6.86088	6.44916	6.37368	6.20666	5.94855	6.49138	6.68003	6.48806	6.46006	6.68917	6.38944
16653765	6.44791	6.8195	6.98411	6.96252	7.02075	7.26591	6.83133	6.74428	6.75362	7.65724	6.3469	7.36611	7.34129	7.26483	6.95454
16653767	5.04577	6.07479	5.82999	6.44294	6.37642	6.48217	6.16862	5.31584	5.6784	6.97035	4.79882	6.45144	5.79058	5.81968	6.51029
16653769	6.18922	6.21756	6.21138	6.59244	6.59748	6.46885	6.16911	6.45157	6.13063	7.03691	6.63768	6.67972	6.2079	6.69886	7.54586
16653771	3.31756	3.97518	3.31318	3.59658	4.44578	3.9026	4.05727	3.68746	3.88218	4.03223	2.34405	3.23046	2.82665	4.91896	3.10842
16653773	6.10867	6.28442	6.08748	6.21296	6.50144	5.35016	6.08636	5.77561	5.44033	6.32842	5.36753	6.44109	6.53131	6.63414	6.61203
16653775	2.7463	2.67462	1.65906	2.19448	2.60001	1.9458	1.83947	2.44029	3.04258	3.25817	1.88024	1.79769	2.8405	2.54499	1.42658
16653777	6.66696	6.53309	6.91664	5.51879	6.72416	6.75155	6.72841	6.68164	6.18464	6.85131	5.79236	7.14786	6.69731	6.91711	7.23373
16653779	5.57336	5.64141	6.01792	5.96493	6.25678	5.80085	5.82686	5.99392	5.55646	6.36435	6.34874	6.09226	6.46609	6.31973	6.47302
16653781	2.3122	2.45128	3.35011	2.69797	2.91974	3.08371	3.86482	3.18741	3.14365	3.98668	1.99379	1.87691	2.80755	3.56478	2.8422
16653783	3.93377	4.61487	3.39908	4.68308	4.98328	3.24733	3.73023	3.63943	4.4216	4.49599	4.86347	3.34731	4.65545	3.65639	4.41085
16653785	5.48557	5.73942	6.16452	5.56471	5.38306	5.95662	6.18766	5.16356	5.66744	4.33431	4.41966	6.58462	5.33194	6.03395	4.78851
16653787	2.41499	2.45373	1.90837	2.11135	2.17843	1.74907	3.81155	2.00125	1.81412	2.2838	1.80431	1.73586	1.56091	2.44415	1.72883
16653789	4.31349	4.6652	3.90872	3.89476	4.82582	5.3253	6.04191	4.46951	4.72415	5.05067	3.36564	4.01521	5.06097	5.23304	3.74353
16653791	4.80479	4.38663	4.57732	3.76186	3.96592	4.92105	4.815	4.15883	4.53108	5.09396	3.29486	4.46748	4.42663	4.72877	3.61579
16653793	2.60572	4.99908	3.58031	4.17719	4.10552	5.5055	5.56204	5.93489	5.68338	6.18135	2.30496	5.31482	5.68475	5.99441	5.18135
16653795	4.43069	4.88813	4.80888	4.82826	5.51911	4.30792	5.27368	4.5193	4.67728	6.42414	4.86838	5.56763	4.62752	4.95299	5.68196
16653797	3.97376	5.303	4.12696	4.11725	5.08265	4.49248	5.40456	5.3457	4.29278	5.32504	3.52812	3.8564	4.82526	5.6883	5.12746
16653799	4.40935	4.9833	4.71559	4.25133	5.50847	4.37481	5.35688	4.7352	5.34467	4.83195	3.56721	3.85248	4.90662	5.33933	4.70531
16653801	4.65545	4.79566	3.78763	4.26147	4.5851	4.56659	5.17681	4.23914	4.83363	4.27532	3.0225	4.11157	3.39419	4.9979	3.50863
16653803	7.73027	7.70425	8.04603	7.78598	8.42717	8.59615	7.60536	8.56644	7.71291	8.8896	7.81363	8.55808	7.83922	8.27378	8.98352
16653805	6.82419	6.77415	6.92233	6.66667	6.91369	7.33971	6.79795	6.98757	6.45642	8.09853	6.76409	7.58347	6.87368	7.25364	7.72536
16653807	2.48968	2.92322	2.16529	3.05812	3.18915	3.1721	4.71114	3.43872	2.46095	4.57668	2.56269	2.59612	2.70349	2.42579	2.45912
16653809	4.25863	4.93746	4.09741	4.9535	5.19247	5.28481	5.35137	4.84999	5.25708	5.82501	2.36288	4.29446	4.43598	5.21403	3.81492
16653811	4.48923	4.41403	4.5745	5.40172	5.46016	5.74341	5.86926	5.19952	4.90588	5.81164	3.19445	4.69111	5.21853	5.61888	5.03902
16653813	1.76118	2.67479	2.51227	2.17457	2.27774	3.0651	3.92388	2.44029	3.44431	4.57544	2.37833	2.54355	2.94267	3.43451	2.21488
16653815	7.07423	7.74475	8.07226	7.44479	8.22738	7.35692	7.36108	7.39106	7.33668	8.02315	7.40486	7.74319	7.9046	8.15782	7.6432
16653817	6.5524	6.74425	6.86494	6.95683	7.32273	7.034	6.52457	6.41966	7.16706	7.58601	6.6262	6.86137	7.22016	7.07878	6.75048
16653819	3.64144	4.5419	3.93428	5.50285	4.97386	4.80975	5.64973	3.32461	4.18275	5.49028	4.25488	4.01506	4.06187	4.80975	3.59092
16653821	4.27737	3.47004	4.44874	4.2226	4.17059	4.5729	4.92719	4.24453	4.65589	4.76818	3.88617	4.49219	4.46894	4.19025	2.85431
16653823	1.38367	2.09026	1.59206	2.66383	1.60411	1.57925	1.91569	1.78432	4.90818	1.43417	2.28047	1.48463	1.64644	1.58858	1.52381
16653825	5.26386	5.66894	5.26016	6.04095	4.484	5.97703	6.30619	5.83524	5.52929	6.99159	4.84954	6.45454	5.94687	6.35166	6.51197
16653827	4.62738	4.3982	4.59919	4.3783	3.31448	5.1456	5.63618	5.17669	4.48253	5.5862	3.19188	4.79846	4.41768	5.4153	3.80398
16653829	4.8913	5.6508	6.18892	6.0736	6.20616	5.72821	6.42942	5.94057	6.10952	5.99285	3.72521	6.03993	6.12196	6.60611	5.39501
16653831	5.16092	5.436	4.87584	5.04585	6.11966	4.87132	5.89373	5.2627	5.67594	5.9586	4.30996	5.09628	5.58201	6.22397	5.24395
16653833	3.37724	4.03108	3.35526	3.6871	3.40749	4.03361	4.73855	4.17695	4.69784	4.57557	3.46387	3.6794	4.22628	4.08089	4.35927
16653835	5.74921	5.70084	4.86589	5.53229	5.87978	5.3202	6.44323	5.81052	6.14728	6.26315	3.30404	5.78628	5.05288	6.33673	6.03045
16653837	4.51033	5.06903	4.89272	5.51271	5.65156	5.43316	6.02341	4.73535	5.68436	5.44021	3.57111	4.91464	5.59049	6.2411	4.50153
16653839	4.03039	4.49311	4.38583	2.77612	5.04833	4.19983	5.51609	4.39582	4.95615	5.2408	3.67647	4.80225	4.39553	5.65059	3.71749
16653841	5.34815	3.82849	5.12852	3.99085	5.8516	4.89702	5.1291	4.00076	4.39428	5.67573	4.7834	3.59497	4.73107	5.23187	5.20127
16653843	5.14611	5.65521	4.61967	5.60854	6.2742	5.39558	5.58313	5.62693	5.50907	6.07772	5.07428	5.07506	5.33754	5.73934	5.15544
16653845	5.29353	6.20375	5.61419	5.72003	6.52673	6.50943	6.09991	6.13609	5.77861	7.26905	5.89843	6.04771	5.71776	6.53412	6.83133
16653847	4.08826	3.90223	3.99312	5.82442	5.37743	4.08349	3.84502	4.348	4.0451	4.56537	3.15944	4.02833	3.83431	5.42996	5.12193
16653849	4.84505	4.51784	5.10033	4.15356	5.51754	5.33031	4.56016	4.17322	5.35042	5.34698	5.11743	5.28494	4.76986	5.38771	5.32676
16653851	2.99427	2.74953	2.04423	3.42496	3.0303	3.22452	3.87671	3.42665	3.49739	3.30644	2.78216	4.14173	3.12854	3.73184	3.19031
16653853	2.681	2.61051	2.51691	2.67905	2.58017	3.13366	3.7687	2.64682	2.86536	3.96142	2.05066	3.5954	2.31022	3.20434	4.20173
16653855	2.79439	3.16437	2.93482	3.19237	3.19235	3.25995	3.7193	3.59059	3.70654	3.71086	3.67102	3.53891	3.20842	3.47443	3.86218
16653857	1.35431	1.41909	1.56968	2.31512	1.77447	1.80288	1.66533	1.67649	1.42806	1.48548	1.59158	1.4525	1.39266	1.393	1.4438
16653859	3.46051	3.40754	1.93597	3.23754	4.29875	3.13885	4.21077	2.8974	3.55835	3.82438	2.09424	3.0554	3.58625	3.53733	3.29326
16653861	4.12007	4.74356	3.88071	4.72651	4.82116	5.05306	4.62522	3.88848	4.49803	4.64862	4.05535	5.15984	4.48523	4.66349	3.9928
16653863	4.29086	4.63814	3.68471	3.92493	3.90775	4.86377	4.33777	4.29269	4.90282	5.73188	4.40293	4.62668	4.01349	5.24439	4.97215
16653865	2.95255	3.30656	3.38394	2.54978	3.9385	3.31984	4.12208	3.3689	3.61975	3.31628	3.22776	3.15495	3.61438	3.72356	3.61064
16653867	5.02094	4.14865	5.15953	3.90954	4.64121	2.97519	5.45323	5.64319	9.09776	4.01636	6.08255	4.76771	4.60911	5.87359	4.15798
16653869	1.74695	1.58759	1.38288	2.49209	1.63985	1.76454	1.41258	2.40997	3.62079	1.51627	2.66006	1.45916	1.36383	2.48859	4.99384
16653871	3.89382	3.83575	3.42841	4.24344	4.36059	4.61816	3.91652	3.85965	3.01796	4.00505	3.58019	4.15459	3.64177	3.72773	4.86632
16653873	2.10139	1.71985	1.28563	1.54312	2.73973	3.17396	1.83149	1.63344	2.09738	1.75717	2.26136	1.32563	1.80804	3.05032	1.89616
16653875	2.32863	1.93224	2.09136	1.79221	2.30762	1.9394	2.16907	2.11228	2.45456	2.15184	1.70889	2.55913	1.93687	3.1839	1.48745
16653877	3.91008	3.77076	4.06407	4.8383	5.01383	4.82872	4.66378	3.93777	4.82968	4.4638	5.16872	3.86442	3.87053	4.63109	4.84526
16653879	2.90022	3.4949	2.77795	4.19844	4.81349	2.05824	2.17096	2.36405	2.03378	2.57188	4.60995	4.33888	1.89465	2.48859	4.45787
16653881	2.05833	1.69638	1.48746	2.13642	2.0921	2.23659	2.43348	2.11031	1.74927	1.58761	1.77606	1.7635	2.05	2.17335	1.97266
16653885	2.63406	2.54445	2.12041	2.13352	2.38516	2.08159	2.63416	2.96488	3.1546	2.73074	2.47361	2.22625	2.4067	2.18895	2.70271
16653887	1.65523	1.27693	1.66164	1.6051	2.0941	1.69614	2.36956	1.67794	1.98447	2.74412	1.39515	1.53331	1.89575	2.69432	1.61413
16653889	4.96565	3.63679	5.01499	4.72499	5.43243	5.37056	4.52833	5.06767	5.09123	5.00859	4.66952	4.99115	5.19026	5.4199	4.68382
16653891	4.32915	4.47111	3.8585	3.73378	4.59303	3.92942	3.79479	4.08848	5.28449	4.22827	4.43952	4.17693	4.11767	3.77603	4.53968
16653893	5.08592	4.56902	4.53175	5.02972	5.07113	5.36256	4.89402	5.3062	5.01773	5.27749	4.36345	5.45701	5.40758	5.29448	6.16276
16653895	3.04879	3.6834	3.68048	4.25011	3.99153	4.41047	3.26202	3.58007	3.92209	2.69438	4.31626	3.39236	3.25981	3.46325	3.29657
16653897	2.68631	3.90123	3.25596	2.74172	4.83567	3.336	3.74984	3.01122	3.84855	4.39025	3.06975	3.01138	2.77337	3.81517	4.29563
16653899	3.97261	4.26935	4.56439	5.21472	5.20648	4.85569	5.0253	4.989	4.40885	5.65335	4.29476	4.82371	5.10515	4.00162	5.23184
16653901	1.32363	1.11333	1.9526	2.82857	1.38951	1.32688	1.32563	1.39596	1.22901	1.30873	1.26757	1.58175	1.39575	1.43196	1.34024
16653903	3.21211	3.67722	3.48879	2.79675	2.73428	3.71726	3.23441	3.18894	2.92692	3.07507	3.11945	3.19509	3.48723	3.57844	3.13171
16653905	2.12395	2.13905	2.17348	2.49068	2.23567	3.19281	2.05326	2.60902	2.19335	1.98369	3.05624	3.03743	1.94605	2.14444	2.8493
16653907	1.70901	1.87289	1.55404	1.71053	1.79619	2.27458	1.8646	1.7047	1.67974	1.58629	2.23002	2.58192	1.99463	1.83375	1.73577
16653909	1.61718	1.51003	1.66605	1.5565	1.82616	1.36635	1.51931	1.60828	1.52656	1.59844	2.06835	1.51612	1.67199	1.66851	1.96616
16653913	1.44741	1.71299	2.1744	1.97534	1.8229	2.24964	1.81737	1.78322	1.63395	1.60763	2.54558	2.39843	2.11483	2.16784	2.78439
16653915	3.59708	3.96236	4.40606	4.69314	3.754	4.48904	3.5344	5.13494	3.38983	3.74746	6.49456	4.45149	4.62239	3.39853	5.00229
16653917	3.93376	3.57812	2.69299	3.59873	2.98028	3.49895	3.28355	3.18334	3.25122	3.25366	3.93821	3.18916	2.86152	2.59485	3.52947
16653919	3.09503	2.27925	3.25611	3.07476	2.5237	2.6747	3.13469	2.85734	3.50374	2.93496	3.42559	2.57839	2.72014	2.80524	3.01891
16653921	6.64224	6.14745	6.90068	5.37309	5.52292	6.57959	6.65326	6.44219	6.42921	6.21339	6.16072	6.08536	6.09624	6.8535	5.98926
16653923	6.42344	6.38578	6.47215	5.8715	6.24238	6.3698	6.50182	5.92523	6.35897	6.01246	5.44437	5.89676	6.38218	6.34068	5.77582
16653925	4.29089	4.17874	4.14658	3.48484	3.63961	4.26749	5.24669	3.53978	4.78718	4.6815	2.8171	3.24068	3.93432	4.42535	4.21001
16653927	5.69913	5.53041	5.70683	5.07612	5.31844	5.65359	6.0736	5.49193	5.90419	5.59015	3.7888	4.86771	5.8565	5.98351	5.01716
16653929	6.14054	5.85693	6.07382	5.24124	5.76882	5.82231	6.15624	5.26956	6.19299	5.76114	4.2904	5.40742	5.73159	6.19161	6.21078
16653931	5.28395	4.52451	4.55578	4.05004	4.59403	4.2543	4.61014	4.42286	4.60667	4.94601	3.79314	4.91463	5.33031	4.91672	4.42966
16653933	3.17716	2.94294	3.08135	2.74423	3.81978	3.06425	3.50944	2.82582	3.47129	3.00403	2.72929	2.88298	3.65551	3.18559	2.1628
16653935	2.96024	2.84453	2.37776	1.61441	2.52428	2.45709	2.75467	1.87075	2.39553	1.78259	2.47003	2.77995	2.49041	2.58806	2.40826
16653937	4.86046	4.10051	3.31343	3.42728	4.24655	3.50571	4.04231	3.90554	3.3023	3.57807	4.24003	3.7954	4.44627	3.74862	4.1635
16653939	1.70362	1.4134	1.52854	1.59205	1.47023	1.41597	1.51916	1.51845	1.96793	1.64119	2.40386	1.71629	1.58547	1.76715	1.43465
16653941	2.86818	2.77037	3.17468	2.59839	3.77159	3.4198	3.10237	3.02504	3.21006	3.05157	3.69065	2.9758	3.40155	2.52533	2.31697
16653943	2.6224	2.5206	2.58207	2.57776	3.21244	2.82022	3.11592	2.45092	2.8115	3.1459	3.09016	2.38767	2.47536	2.33876	2.98085
16653945	3.52196	2.74082	4.2893	4.6111	3.08315	3.94378	3.08305	4.97664	3.82475	3.78651	6.73565	5.21714	3.95966	3.10068	2.69571
16653947	4.26984	4.50808	3.79111	4.39179	4.56087	4.31268	3.37784	5.15672	4.56633	4.61263	3.71544	4.22756	3.86725	3.89057	2.91796
16653949	2.36636	2.12803	2.71264	3.19361	2.4034	2.36636	2.20651	2.79727	1.83947	1.97764	3.62115	2.55648	2.98324	1.67002	2.23749
16653951	1.38682	1.29896	1.60717	1.66676	1.58703	1.80368	1.6837	1.49667	1.60294	1.57049	1.40179	1.54255	1.31134	1.30825	1.64609
16653953	2.11764	1.58561	1.77685	3.09697	2.42385	2.08083	1.99906	2.19785	2.07987	2.37672	2.90204	2.26493	3.09335	2.05213	2.19827
16653955	5.29739	4.65885	5.48685	6.13677	5.52286	5.09609	3.56189	5.58529	7.93387	5.5366	6.88065	6.23056	5.35655	5.78496	5.92388
16653957	1.54435	1.61191	1.43196	1.71985	1.59612	1.53497	2.48637	1.3586	1.22089	1.47971	1.61441	1.27187	1.7443	2.15047	1.51024
16653959	1.74747	2.56261	1.60113	1.48666	1.7793	1.73646	1.91807	1.72455	1.85487	2.09886	1.62612	1.96453	2.93382	2.0785	1.59027
16653961	3.43688	3.44379	2.97758	2.9839	3.64061	3.08037	3.03217	4.13538	2.97344	3.59747	2.48631	3.63207	3.11302	3.32633	2.89999
16653963	3.55783	3.04594	3.8564	2.44311	3.75062	3.48016	3.15346	3.51753	3.33491	3.28741	2.98713	2.9503	3.46327	3.60047	3.16909
16653965	2.98258	3.29693	2.75662	2.78576	3.794	3.77047	2.89422	3.00993	3.36088	3.0795	4.1979	3.7566	3.84202	3.16894	3.48106
16653967	2.49943	2.82795	3.17012	3.05513	3.18935	2.64288	2.75533	3.08167	2.66035	2.73827	2.47036	2.74301	3.40758	2.5593	3.52775
16653969	2.14969	1.89786	2.84202	1.93727	2.18211	1.87698	1.96011	2.26082	1.83149	3.03359	4.13957	1.88917	2.95459	1.76714	2.30497
16653971	3.05492	2.36789	2.73888	2.3924	2.61188	1.96875	2.44131	3.14033	2.84666	2.79717	3.2036	3.1425	2.40548	2.12912	2.82077
16653973	3.4983	3.94484	4.51219	3.35422	3.57355	4.56965	3.7233	4.23521	4.01546	3.46042	4.66267	3.94234	4.88219	3.56708	3.13568
16653975	2.26567	1.92014	1.94948	1.82701	2.11108	2.0591	3.10355	2.28099	2.00883	2.17649	2.34734	1.99774	2.78534	2.31509	1.9418
16653979	1.37147	1.45412	1.99479	1.73801	1.79378	1.87414	1.58103	1.84502	1.62265	1.5672	1.98493	2.06015	1.54763	1.72794	1.79757
16653981	2.61323	2.22536	2.30138	2.66476	2.68714	2.53101	2.27333	2.42122	2.36813	2.52093	3.03259	2.60634	2.83741	1.76058	2.31169
16653983	1.6437	1.95696	1.44838	2.03158	2.75506	1.59428	1.8868	1.38352	1.45382	1.94734	2.40781	1.30957	1.49855	1.3697	2.09418
16653985	1.7591	2.03242	1.69235	1.77999	1.69822	2.21868	1.7365	2.28126	1.63409	1.98038	2.76315	1.85515	2.31312	2.21086	1.86924
16653987	6.46303	6.55099	6.34903	6.18785	5.70099	6.05152	5.81227	5.40318	6.01965	5.88107	6.85775	6.2169	6.23049	5.90495	6.774
16653989	3.61443	4.47693	4.13019	3.83274	3.90164	4.62238	4.58454	3.9339	4.42794	3.59949	3.69054	3.10667	3.81517	3.88798	4.78699
16653991	2.61135	3.03414	2.95286	2.61135	2.53149	2.51877	2.76005	2.24318	3.00975	2.87068	2.71264	2.6412	2.35761	2.75217	3.09689
16653993	3.83307	3.60884	2.24627	3.72618	2.21817	3.09092	3.71535	3.44338	3.95006	2.00317	2.18211	3.0225	2.60617	3.84887	2.74362
16653995	2.55521	2.85774	3.03678	2.83965	3.3066	2.44291	3.428	1.92475	3.07148	2.11077	2.22234	3.12433	2.91109	2.37128	2.95041
16653997	3.40048	3.24654	2.96631	3.27988	3.68029	3.38388	3.01074	3.56826	5.0855	3.64806	4.96742	4.23109	4.08202	2.81995	3.77324
16653999	1.61343	1.83555	1.55146	1.34717	1.62214	1.50844	1.7747	1.514	2.11808	1.8309	1.50595	1.74914	1.47365	1.71649	1.64501
16654001	3.17095	2.51479	2.59508	2.92614	3.15138	2.38976	3.20311	2.58946	3.15036	3.03779	3.00581	3.06473	3.86297	2.88544	2.75688
16654003	4.19005	3.45927	3.56551	4.45551	3.92267	4.02052	3.75742	3.5965	3.59835	3.74628	4.05239	3.68439	3.94296	4.56515	4.47535
16654005	1.68494	2.27993	2.10312	2.53765	2.12449	1.67423	2.26929	2.12992	1.92237	2.27246	1.75486	1.91838	2.39351	1.91435	2.15747
16654007	3.57052	3.16781	2.57805	2.59432	2.8042	2.96207	2.58024	2.73102	2.94623	2.80053	3.23604	3.36037	3.11467	2.96759	2.81434
16654009	5.2036	4.98754	5.62479	5.27943	5.49857	5.44144	5.18925	5.14745	4.99916	4.86636	5.80336	5.12733	5.60478	5.1317	5.73807
16654011	4.2736	3.76158	4.2213	3.87084	3.73539	3.64825	4.61353	4.17396	3.64748	3.54731	5.17312	4.12063	3.37857	4.51981	4.53591
16654013	3.64403	3.39078	3.21557	4.03751	3.91054	2.99118	3.62055	3.24589	3.16049	2.73448	4.45669	3.39622	3.0179	3.59034	3.41154
16654015	3.13331	2.94319	2.15937	3.06737	3.10515	3.00164	3.28495	2.95709	2.87607	2.98005	2.84714	2.84194	2.4383	3.65064	3.8252
16654017	4.82526	4.63257	5.18352	3.92245	5.05433	4.6313	4.48015	4.54073	4.43629	4.81544	5.89653	4.68095	5.96277	4.28952	4.31887
16654019	3.91713	4.05379	4.01075	4.99508	4.24872	4.44604	3.36269	3.99804	3.9871	4.1794	3.8351	3.67184	3.67586	3.26692	3.2668
16654021	3.63233	2.99041	3.58228	1.96711	2.58676	4.18614	4.33493	3.25899	2.95573	3.13465	2.82506	3.75654	3.75808	2.44728	4.2817
16654023	3.26881	3.34035	2.88404	3.39491	3.75733	3.33391	3.43191	3.16492	3.83668	2.99352	4.01457	4.10923	3.70899	3.42673	2.72246
16654025	4.39561	4.00692	3.16458	4.60402	4.32417	3.09092	4.30772	4.1924	5.54195	5.1962	3.12779	3.84783	4.1924	5.14121	4.13554
16654027	1.69772	1.60395	1.43504	1.53106	1.31358	1.58665	1.46396	1.30998	1.62845	1.47829	1.24319	1.4438	1.35404	1.52196	1.32957
16654029	1.6542	2.40641	1.55537	1.87473	1.63634	1.69245	2.5647	1.6808	2.50479	2.32121	1.44131	2.66691	2.10862	2.41308	1.73352
16654031	2.4066	2.49252	2.81208	2.55502	3.0857	2.4694	2.47101	2.85743	2.47323	2.51561	2.93647	2.88436	2.2716	2.76198	3.12639
16654033	6.64224	6.14745	6.90068	5.37309	5.52292	6.57959	6.65326	6.44219	6.42921	6.21339	6.16072	6.08536	6.09624	6.8535	5.98926
16654035	6.42344	6.38578	6.47215	5.8715	6.24238	6.3698	6.50182	5.92523	6.35897	6.01246	5.44437	5.89676	6.38218	6.34068	5.77582
16654037	4.29089	4.17874	4.14658	3.48484	3.63961	4.26749	5.24669	3.53978	4.78718	4.6815	2.8171	3.24068	3.93432	4.42535	4.21001
16654039	5.69913	5.53041	5.70683	5.07612	5.31844	5.65359	6.0736	5.49193	5.90419	5.59015	3.7888	4.86771	5.8565	5.98351	5.01716
16654041	6.14054	5.85693	6.07382	5.24124	5.76882	5.82231	6.15624	5.26956	6.19299	5.76114	4.2904	5.40742	5.73159	6.19161	6.21078
16654043	5.28395	4.52451	4.55578	4.05004	4.59403	4.2543	4.61014	4.42286	4.60667	4.94601	3.79314	4.91463	5.33031	4.91672	4.42966
16654045	3.17716	2.94294	3.08135	2.74423	3.81978	3.06425	3.50944	2.82582	3.47129	3.00403	2.72929	2.88298	3.65551	3.18559	2.1628
16654047	2.41771	2.51282	1.64305	1.80923	1.27039	2.62647	1.84041	1.70044	1.63901	1.60795	1.71482	1.30812	1.64415	2.25936	1.75172
16654049	2.60853	2.37171	2.63544	1.88249	2.54948	1.54423	1.98965	2.21966	2.60214	1.84804	1.56974	2.27161	1.79211	1.83067	1.3177
16654051	3.59364	2.79389	2.65108	3.52787	3.83577	3.63877	3.73449	3.17735	3.86003	3.24091	1.71876	2.90086	2.95797	3.09186	2.55927
16654053	4.50161	4.61431	4.52765	4.71977	5.76368	4.27759	4.51916	4.0352	4.16787	4.18228	4.97941	6.29072	4.59521	4.51305	4.60394
16654055	3.77339	3.50842	3.03359	3.61194	4.19936	2.00007	2.19395	2.36804	1.84378	2.20171	3.35307	2.49469	2.62311	2.58879	1.82393
16654057	2.03095	1.49715	1.6298	1.61014	3.7579	1.66392	2.59964	1.41965	2.03729	2.05151	1.63656	2.32649	1.72866	2.23843	1.88291
16654059	5.80252	5.03274	5.15867	5.29166	5.39578	4.82036	4.62888	5.02276	4.94965	4.88114	5.43186	5.38275	4.21323	4.82497	5.07953
16654061	5.98887	5.70715	5.22637	5.90886	5.1356	4.08408	4.52442	4.9242	4.53707	3.80809	3.70166	5.02629	4.5786	5.01231	5.05123
16654063	2.20542	2.28677	3.24533	2.17489	2.27632	1.91359	2.43991	1.68929	1.95388	1.98987	2.75234	2.0261	2.48102	3.43855	2.39583
16654065	4.96633	4.34034	2.6289	3.87064	4.5098	3.31034	3.49349	3.17795	2.66877	2.92134	4.64952	4.60115	3.54469	4.63313	3.34325
16654067	4.41154	3.20894	2.40153	4.21658	4.21398	3.98733	5.1681	3.94923	4.15778	4.07186	4.34524	4.16521	5.22185	4.36314	2.85909
16654069	1.92067	1.65372	1.40794	2.08867	2.14826	2.0664	1.87654	2.01279	1.86746	1.57694	2.43846	1.76354	2.17002	1.90822	1.78454
16654071	5.24199	5.12128	5.53345	5.13014	5.19395	4.92536	5.06522	4.52471	5.04164	5.03391	5.67574	4.90034	5.73779	5.4216	6.02993
16654073	5.03037	3.7605	2.68731	3.53138	4.50361	3.58287	3.92209	2.83124	3.76289	3.39257	3.92209	4.03348	3.43591	4.98039	4.06294
16654075	3.00358	3.03627	2.68277	2.6489	2.1281	2.70134	3.00156	2.83568	2.98474	2.87083	2.51428	3.02686	2.98707	2.35086	2.06155
16654079	6.52716	5.84778	5.95859	4.86177	5.06459	5.79202	5.86306	5.05723	5.56864	5.63639	6.81252	6.58523	5.0745	5.37582	6.14828
16654081	4.64747	3.54091	2.77733	3.26574	3.22397	2.80247	4.3284	3.07814	4.55269	2.84565	2.33741	2.43425	3.60563	4.03773	3.5718
16654083	3.80622	3.28371	3.08328	3.7847	3.44033	3.14279	4.35657	3.37865	3.89387	2.49186	2.90645	2.96045	2.91698	2.92952	2.94932
16654085	2.24558	1.95463	1.91892	1.77919	2.28683	1.93505	2.86549	1.931	2.41626	1.86507	1.96992	2.52694	3.00775	1.78273	1.67226
16654087	3.81909	2.46356	3.03031	2.13161	1.9479	3.00231	4.02041	3.42717	4.27712	2.76275	2.38646	2.7136	2.88734	2.43454	2.34427
16654089	2.8384	3.44031	2.58115	1.96845	1.80908	2.76747	3.01917	2.91699	2.79397	1.63829	1.79389	1.51513	1.97739	3.49305	1.758
16654093	1.43499	0.962775	1.64073	1.13795	1.85105	1.11045	1.08758	1.12068	1.39109	1.16255	1.44772	1.07028	1.11056	1.08398	1.3049
16654095	4.5518	4.59983	4.33211	3.36902	3.83177	4.84034	4.86747	5.25307	3.73533	4.59983	4.77375	5.06907	4.6869	4.24981	4.82406
16654097	4.9324	3.65623	2.24627	3.68929	2.84039	3.00637	2.8838	3.14676	3.0225	2.48489	5.75589	3.22462	4.69228	3.42672	3.50441
16654099	6.01532	5.33027	6.21748	4.70939	5.12473	5.60211	5.83201	5.42229	5.57998	5.31275	5.78294	4.77035	5.31912	5.38795	5.06452
16654101	3.63634	3.37061	4.12059	3.07949	2.43993	3.70762	5.31754	3.79039	4.24256	2.69926	2.9453	4.77228	2.91622	4.51963	4.0153
16654103	2.5965	2.31898	2.0702	2.48267	1.79551	4.15644	4.02788	2.00477	3.21381	3.14865	1.87452	2.80679	2.92646	2.3736	3.49471
16654105	2.70737	2.4724	2.07338	2.50898	2.02911	1.85904	2.40476	1.90464	2.22178	2.49016	1.80042	2.01936	2.43444	2.3964	1.68039
16654107	2.04458	1.98123	2.01848	2.02164	1.94358	1.49906	1.98664	1.6451	2.37462	2.16927	1.83638	1.98237	1.96703	1.89353	1.94517
16654109	3.95386	3.72319	3.56609	3.76844	3.93838	4.0576	3.9541	4.14687	3.58356	4.09684	3.97048	4.15925	4.06908	3.84846	3.58778
16654111	5.0669	3.86177	4.24846	3.6456	4.24846	3.22175	3.71557	5.90604	4.40213	4.22368	4.68206	3.03917	5.18034	4.24846	3.88676
16654113	3.12726	2.90251	2.29457	1.56836	2.43456	1.54804	2.11426	2.16715	2.2625	2.57337	1.92595	2.1956	2.01787	2.36317	1.74349
16654115	1.34803	1.4056	1.39937	1.10168	1.23066	1.58189	1.43253	1.50641	1.51999	1.29024	1.60033	2.11082	1.4056	1.91006	1.8869
16654117	3.49073	4.43526	4.38476	3.89185	3.83354	3.7102	4.73637	4.28623	3.74344	4.57227	2.78501	3.49628	2.6484	3.83605	3.62157
16654119	4.57211	4.63103	4.20189	4.6374	4.36771	4.36822	4.4245	4.45504	4.15786	3.60735	4.80924	4.00301	4.44363	4.36822	4.19013
16654121	2.96726	3.49195	3.44009	3.23981	2.98048	2.93568	3.90188	3.2895	2.9078	3.55377	3.58718	2.71752	2.13014	3.91123	3.46951
16654123	3.49778	3.05145	2.87598	2.72636	2.92229	3.01994	3.75346	2.63029	3.95424	3.07763	1.97592	2.85003	3.02645	2.82812	2.7519
16654125	6.06484	5.94333	5.82514	6.17797	6.12183	5.98708	5.86598	5.94062	5.53181	5.90978	5.11039	5.80597	5.81072	6.15722	5.80818
16654127	2.9587	3.91436	3.42349	3.49597	1.9302	2.98146	3.68924	2.57172	4.22253	3.38839	2.44098	3.51323	2.93051	3.29451	3.00274
16654129	3.95455	4.18431	4.32486	2.93872	3.69064	3.30511	4.50288	3.73486	4.41969	3.24882	1.64822	2.90546	4.08893	3.41551	2.5554
16654131	2.93858	2.17194	2.7113	2.14813	2.51294	2.1145	3.17916	2.225	2.36272	2.40621	1.58145	1.99629	1.52087	1.71285	2.31141
16654133	1.51024	2.33334	1.39412	1.65683	1.48754	2.11001	2.15139	1.66442	1.77916	1.78974	1.82272	1.40269	1.61307	1.37428	1.38408
16654135	5.01834	4.28298	4.06461	4.27317	5.08383	4.65782	4.94438	4.48491	4.38303	4.8238	4.63724	4.33373	3.73882	3.80675	3.43644
16654139	1.90995	1.96627	2.08658	2.72075	2.64723	2.28919	2.28105	2.56485	2.32098	2.09434	2.19902	2.10442	2.73008	3.69035	2.90009
16654141	1.31746	1.88365	1.76706	1.57288	1.6061	1.50156	1.74682	1.45768	1.39029	1.37885	1.4571	1.44099	1.58303	1.30375	1.29355
16654143	2.58322	2.56343	2.86361	2.6203	2.88916	2.43592	3.19358	3.14702	2.92997	3.08952	3.36289	2.15036	3.36783	2.93049	2.53658
16654145	5.23721	4.86549	5.96582	5.75254	5.49368	5.98427	5.72408	6.34084	5.42598	5.83637	6.54362	5.56009	6.03767	4.89964	5.10594
16654147	1.81242	1.72906	2.00862	1.57495	1.86587	2.65868	1.94863	2.35367	1.8559	1.72067	2.12706	1.59699	1.51968	1.76247	2.07064
16654149	2.93698	3.25048	2.93054	3.8309	2.77262	3.77727	3.85245	2.84477	4.80418	5.04474	3.01311	4.37043	3.96275	4.97786	3.72382
16654151	2.5242	3.59485	3.79222	3.28335	3.13713	3.58572	3.60379	4.40215	3.47224	3.63369	3.88857	3.29505	3.70826	3.42184	3.16928
16654153	3.54472	3.72315	3.42672	4.33431	4.52276	3.79274	4.56334	4.88337	4.4831	4.58501	2.39693	3.52166	3.35255	3.16458	2.49274
16654157	8.17488	7.73447	8.22386	8.04642	8.40683	7.99641	8.09373	8.14597	7.94121	8.3145	8.37711	7.98772	7.36776	7.81231	8.59918
16654159	5.46726	5.04619	5.66931	5.54205	5.84885	5.63653	5.96259	5.35759	5.80813	6.16555	4.21921	4.82343	4.80374	5.30494	5.26939
16654161	4.76633	5.39618	4.71575	5.40455	6.36803	5.54998	5.24827	4.23069	5.75026	5.64636	5.21566	5.30042	5.45747	5.48108	6.03019
16654163	3.3087	2.03644	2.25578	2.82906	2.14013	2.64925	2.06723	2.48193	4.49311	2.85321	3.34108	2.79954	2.16334	2.87073	2.64288
16654165	4.10772	3.91969	4.97163	4.0144	4.3316	4.92512	3.69183	4.86658	3.77802	4.35871	6.65598	4.74525	4.40051	3.95002	3.65254
16654167	2.81993	2.38822	3.67103	2.39198	3.2679	2.29332	2.55632	2.92476	2.2301	2.77099	2.87831	3.0268	3.54472	2.63581	2.85934
16654169	5.00998	4.91475	4.24772	5.12907	5.57099	5.15414	4.85607	4.97116	4.34309	4.4831	5.25018	6.0487	5.56683	5.01933	4.80525
16654171	4.19253	4.23042	4.74304	4.30884	4.79036	4.47203	3.23152	3.14215	3.17092	3.09749	5.3943	4.39117	4.32589	3.48926	3.12548
16654173	5.10965	4.22326	5.22803	5.49961	5.07537	4.52915	5.15285	5.15436	3.79635	4.40193	5.95993	4.8889	4.46717	4.46921	4.40832
16654179	1.36383	1.25505	1.54435	1.2642	1.27734	1.34493	1.19596	1.16128	1.45208	1.13094	1.26733	1.4591	1.40183	1.45356	1.56105
16654181	1.63742	1.34617	1.39678	1.51289	1.30807	1.41258	1.81925	1.48495	1.54235	1.7996	1.65045	1.35883	1.14011	1.26804	1.98072
[truncated: 51,618 more rows]
